# Supplementary material for: A time-lapse photography method for monitoring salmon (Oncorhynchus spp.) passage and abundance in streams
Source: PeerJ. 2016 Jun 14;4:e2120. doi: 10.7717/peerj.2120 (PMC4911955; doi:10.7717/peerj.2120)
Supplement: Supplemental Information 2 — Hourly aggregated time-lapse salmon counts with corresponding video counts. [file peerj-04-2120-s002.csv]

stream	date	index	photo	vid	direction
Southeast	7/9/2014 14:59	1	48	1287	up
Southeast	7/9/2014 15:59	2	33	946	up
Southeast	7/9/2014 16:59	3	29	714	up
Southeast	7/9/2014 17:59	4	16	395	up
Southeast	7/10/2014 12:59	5	57	1556	up
Southeast	7/10/2014 13:59	6	75	2114	up
Southeast	7/10/2014 14:59	7	43	1421	up
Southeast	7/10/2014 15:59	8	52	967	up
Southeast	7/15/2014 12:59	9	84	1821	up
Southeast	7/15/2014 13:59	10	46	682	up
Southeast	7/15/2014 14:59	11	15	341	up
Southeast	7/16/2014 15:59	12	45	733	up
Southeast	7/16/2014 16:59	13	20	401	up
Southeast	7/16/2014 17:59	14	4	166	up
Southeast	7/17/2014 13:59	15	60	1218	up
Southeast	7/17/2014 14:59	16	44	896	up
Southeast	7/17/2014 15:59	17	11	158	up
Southeast	7/18/2014 13:59	18	46	971	up
Southeast	7/18/2014 14:59	19	18	317	up
Southeast	7/18/2014 15:59	20	25	556	up
Southeast	7/19/2014 11:59	21	21	428	up
Southeast	7/19/2014 12:59	22	36	1139	up
Southeast	7/19/2014 13:59	23	41	831	up
Southeast	7/19/2014 14:59	24	15	259	up
Southeast	7/19/2014 15:59	25	5	145	up
Southeast	7/19/2014 16:59	26	1	33	up
Southeast	7/9/2014 11:59	27	1	22	up
Southeast	7/9/2014 12:59	28	0	9	up
Southeast	7/9/2014 13:59	29	12	517	up
Southeast	7/19/2014 8:59	30	0	17	up
Southeast	7/19/2014 9:59	31	2	29	up
Southeast	7/19/2014 10:59	32	1	15	up
Southeast	7/19/2014 17:59	33	5	104	up
Southeast	7/20/2014 8:59	34	0	9	up
Southeast	7/20/2014 9:59	35	1	8	up
Southeast	7/20/2014 10:59	36	1	8	up
Southeast	7/20/2014 11:59	37	0	16	up
Southeast	7/20/2014 12:59	38	11	205	up
Southeast	7/20/2014 13:59	39	46	980	up
Southeast	7/20/2014 14:59	40	29	621	up
Southeast	7/20/2014 15:59	41	30	548	up
Southeast	7/20/2014 16:59	42	25	491	up
Southeast	7/20/2014 17:59	43	8	207	up
Southeast	7/21/2014 8:59	44	0	2	up
Southeast	7/21/2014 9:59	45	0	3	up
Southeast	7/21/2014 10:59	46	1	3	up
Southeast	7/21/2014 11:59	47	1	8	up
Southeast	7/21/2014 12:59	48	6	108	up
Southeast	7/21/2014 13:59	49	14	245	up
Southeast	7/21/2014 14:59	50	27	589	up
Southeast	7/21/2014 15:59	51	31	743	up
Southeast	7/21/2014 16:59	52	13	283	up
Southeast	7/21/2014 17:59	53	12	170	up
Southeast	7/25/2014 8:59	54	0	7	up
Southeast	7/25/2014 9:59	55	1	12	up
Southeast	7/25/2014 10:59	56	0	16	up
Southeast	7/25/2014 11:59	57	7	106	up
Southeast	7/25/2014 12:59	58	18	314	up
Southeast	7/25/2014 13:59	59	2	162	up
Southeast	7/25/2014 14:59	60	17	325	up
Southeast	7/25/2014 15:59	61	7	95	up
Southeast	7/25/2014 16:59	62	27	487	up
Southeast	7/25/2014 17:59	63	31	694	up
Southeast	7/24/2014 8:59	64	0	8	up
Southeast	7/24/2014 9:59	65	2	8	up
Southeast	7/24/2014 10:59	66	1	13	up
Southeast	7/24/2014 11:59	67	2	19	up
Southeast	7/24/2014 12:59	68	0	24	up
Southeast	7/24/2014 13:59	69	6	130	up
Southeast	7/24/2014 14:59	70	18	447	up
Southeast	7/9/2014 14:59	1	0	-25	down
Southeast	7/9/2014 15:59	2	-2	-115	down
Southeast	7/9/2014 16:59	3	-1	-48	down
Southeast	7/9/2014 17:59	4	-25	-632	down
Southeast	7/10/2014 12:59	5	0	-31	down
Southeast	7/10/2014 13:59	6	-2	-39	down
Southeast	7/10/2014 14:59	7	-147	-3225	down
Southeast	7/10/2014 15:59	8	-97	-2442	down
Southeast	7/15/2014 12:59	9	0	-15	down
Southeast	7/15/2014 13:59	10	-19	-397	down
Southeast	7/15/2014 14:59	11	-4	-156	down
Southeast	7/16/2014 15:59	12	-3	-64	down
Southeast	7/16/2014 16:59	13	-3	-70	down
Southeast	7/16/2014 17:59	14	-34	-892	down
Southeast	7/17/2014 13:59	15	-1	-28	down
Southeast	7/17/2014 14:59	16	-4	-108	down
Southeast	7/17/2014 15:59	17	-41	-949	down
Southeast	7/18/2014 13:59	18	0	-28	down
Southeast	7/18/2014 14:59	19	-69	-1191	down
Southeast	7/18/2014 15:59	20	-5	-92	down
Southeast	7/19/2014 11:59	21	0	-16	down
Southeast	7/19/2014 12:59	22	0	-11	down
Southeast	7/19/2014 13:59	23	0	-17	down
Southeast	7/19/2014 14:59	24	-17	-491	down
Southeast	7/19/2014 15:59	25	-34	-485	down
Southeast	7/19/2014 16:59	26	-8	-205	down
Southeast	7/9/2014 11:59	27	-1	-12	down
Southeast	7/9/2014 12:59	28	0	-6	down
Southeast	7/9/2014 13:59	29	0	-8	down
Southeast	7/19/2014 8:59	30	-1	-44	down
Southeast	7/19/2014 9:59	31	-1	-19	down
Southeast	7/19/2014 10:59	32	-1	-3	down
Southeast	7/19/2014 17:59	33	-2	-148	down
Southeast	7/20/2014 8:59	34	-2	-16	down
Southeast	7/20/2014 9:59	35	-1	-9	down
Southeast	7/20/2014 10:59	36	-1	-12	down
Southeast	7/20/2014 11:59	37	0	-10	down
Southeast	7/20/2014 12:59	38	-1	-10	down
Southeast	7/20/2014 13:59	39	-3	-112	down
Southeast	7/20/2014 14:59	40	-2	-53	down
Southeast	7/20/2014 15:59	41	-4	-70	down
Southeast	7/20/2014 16:59	42	-2	-62	down
Southeast	7/20/2014 17:59	43	-30	-1097	down
Southeast	7/21/2014 8:59	44	0	-4	down
Southeast	7/21/2014 9:59	45	0	-1	down
Southeast	7/21/2014 10:59	46	0	-5	down
Southeast	7/21/2014 11:59	47	0	-11	down
Southeast	7/21/2014 12:59	48	-2	-38	down
Southeast	7/21/2014 13:59	49	0	-6	down
Southeast	7/21/2014 14:59	50	-1	-14	down
Southeast	7/21/2014 15:59	51	-3	-41	down
Southeast	7/21/2014 16:59	52	-4	-143	down
Southeast	7/21/2014 17:59	53	-6	-78	down
Southeast	7/25/2014 8:59	54	-1	-49	down
Southeast	7/25/2014 9:59	55	-4	-31	down
Southeast	7/25/2014 10:59	56	-1	-14	down
Southeast	7/25/2014 11:59	57	0	-14	down
Southeast	7/25/2014 12:59	58	0	-25	down
Southeast	7/25/2014 13:59	59	-35	-388	down
Southeast	7/25/2014 14:59	60	-18	-540	down
Southeast	7/25/2014 15:59	61	-12	-240	down
Southeast	7/25/2014 16:59	62	-1	-95	down
Southeast	7/25/2014 17:59	63	-1	-58	down
Southeast	7/24/2014 8:59	64	0	-47	down
Southeast	7/24/2014 9:59	65	-5	-116	down
Southeast	7/24/2014 10:59	66	-7	-139	down
Southeast	7/24/2014 11:59	67	-1	-38	down
Southeast	7/24/2014 12:59	68	0	-18	down
Southeast	7/24/2014 13:59	69	-5	-64	down
Southeast	7/24/2014 14:59	70	-20	-346	down
Meadow	7/14/2013 8:59	1	2	52	up
Meadow	7/14/2013 9:59	2	1	9	up
Meadow	7/14/2013 10:59	3	1	17	up
Meadow	7/14/2013 11:59	4	9	82	up
Meadow	7/14/2013 12:59	5	11	172	up
Meadow	7/14/2013 13:59	6	13	211	up
Meadow	7/14/2013 14:59	7	4	140	up
Meadow	7/14/2013 15:59	8	2	68	up
Meadow	7/14/2013 16:59	9	2	33	up
Meadow	7/14/2013 17:59	10	4	38	up
Meadow	7/14/2013 18:59	11	4	29	up
Meadow	7/14/2013 19:59	12	2	13	up
Meadow	7/14/2013 20:59	13	2	11	up
Meadow	7/14/2013 21:59	14	5	34	up
Meadow	7/14/2013 22:59	15	4	40	up
Meadow	7/21/2013 7:59	16	0	21	up
Meadow	7/21/2013 8:59	17	2	21	up
Meadow	7/21/2013 9:59	18	0	6	up
Meadow	7/21/2013 10:59	19	9	143	up
Meadow	7/21/2013 11:59	20	9	141	up
Meadow	7/21/2013 12:59	21	6	167	up
Meadow	7/21/2013 13:59	22	17	307	up
Meadow	7/21/2013 16:59	23	10	250	up
Meadow	7/21/2013 20:59	24	1	31	up
Meadow	7/21/2013 21:59	25	1	15	up
Meadow	7/22/2013 7:59	26	3	23	up
Meadow	7/22/2013 8:59	27	5	33	up
Meadow	7/22/2013 9:59	28	0	22	up
Meadow	7/22/2013 11:59	29	14	85	up
Meadow	7/22/2013 21:59	30	3	60	up
Meadow	7/25/2013 8:59	31	0	4	up
Meadow	7/25/2013 9:59	32	0	5	up
Meadow	7/25/2013 10:59	33	3	6	up
Meadow	7/25/2013 11:59	34	4	71	up
Meadow	7/25/2013 12:59	35	14	127	up
Meadow	7/25/2013 13:59	36	11	142	up
Meadow	7/25/2013 14:59	37	8	112	up
Meadow	7/25/2013 15:59	38	2	102	up
Meadow	7/25/2013 16:59	39	17	174	up
Meadow	7/25/2013 17:59	40	11	187	up
Meadow	7/25/2013 18:59	41	7	95	up
Meadow	7/25/2013 19:59	42	2	21	up
Meadow	7/25/2013 20:59	43	1	23	up
Meadow	7/25/2013 21:59	44	0	13	up
Meadow	7/21/2013 14:59	45	19	386	up
Meadow	7/21/2013 15:59	46	46	503	up
Meadow	7/21/2013 17:59	47	13	183	up
Meadow	7/21/2013 18:59	48	11	114	up
Meadow	7/21/2013 19:59	49	7	64	up
Meadow	7/22/2013 12:59	50	41	556	up
Meadow	7/22/2013 13:59	51	72	1054	up
Meadow	7/22/2013 14:59	52	43	802	up
Meadow	7/22/2013 15:59	53	15	279	up
Meadow	7/22/2013 16:59	54	14	210	up
Meadow	7/22/2013 17:59	55	9	129	up
Meadow	7/22/2013 18:59	56	2	86	up
Meadow	7/22/2013 19:59	57	1	36	up
Meadow	7/22/2013 20:59	58	8	58	up
Meadow	7/23/2013 15:59	59	20	328	up
Meadow	7/23/2013 16:59	60	33	532	up
Meadow	7/23/2013 17:59	61	30	548	up
Meadow	7/23/2013 18:59	62	12	381	up
Meadow	7/23/2013 19:59	63	18	212	up
Meadow	7/28/2013 17:59	64	36	590	up
Meadow	7/28/2013 18:59	65	30	598	up
Meadow	7/28/2013 19:59	66	11	242	up
Meadow	7/28/2013 20:59	67	9	164	up
Meadow	7/28/2013 21:59	68	3	72	up
Meadow	7/28/2013 22:59	69	1	23	up
Meadow	7/30/2013 13:59	70	20	229	up
Meadow	7/14/2013 8:59	1	-3	-79	down
Meadow	7/14/2013 9:59	2	-3	-70	down
Meadow	7/14/2013 10:59	3	-3	-84	down
Meadow	7/14/2013 11:59	4	-2	-75	down
Meadow	7/14/2013 12:59	5	-4	-75	down
Meadow	7/14/2013 13:59	6	0	-60	down
Meadow	7/14/2013 14:59	7	-6	-106	down
Meadow	7/14/2013 15:59	8	-1	-52	down
Meadow	7/14/2013 16:59	9	-1	-40	down
Meadow	7/14/2013 17:59	10	-1	-58	down
Meadow	7/14/2013 18:59	11	-1	-52	down
Meadow	7/14/2013 19:59	12	-4	-54	down
Meadow	7/14/2013 20:59	13	-3	-46	down
Meadow	7/14/2013 21:59	14	-1	-38	down
Meadow	7/14/2013 22:59	15	-2	-48	down
Meadow	7/21/2013 7:59	16	0	-9	down
Meadow	7/21/2013 8:59	17	-2	-24	down
Meadow	7/21/2013 9:59	18	0	-7	down
Meadow	7/21/2013 10:59	19	-1	-13	down
Meadow	7/21/2013 11:59	20	-3	-44	down
Meadow	7/21/2013 12:59	21	-1	-43	down
Meadow	7/21/2013 13:59	22	-1	-29	down
Meadow	7/21/2013 16:59	23	-12	-155	down
Meadow	7/21/2013 20:59	24	-4	-65	down
Meadow	7/21/2013 21:59	25	-4	-12	down
Meadow	7/22/2013 7:59	26	-1	-45	down
Meadow	7/22/2013 8:59	27	0	-21	down
Meadow	7/22/2013 9:59	28	-2	-22	down
Meadow	7/22/2013 11:59	29	-1	-22	down
Meadow	7/22/2013 21:59	30	-7	-82	down
Meadow	7/25/2013 8:59	31	0	-15	down
Meadow	7/25/2013 9:59	32	0	-20	down
Meadow	7/25/2013 10:59	33	0	-12	down
Meadow	7/25/2013 11:59	34	-3	-29	down
Meadow	7/25/2013 12:59	35	0	-32	down
Meadow	7/25/2013 13:59	36	-3	-32	down
Meadow	7/25/2013 14:59	37	0	-27	down
Meadow	7/25/2013 15:59	38	-1	-53	down
Meadow	7/25/2013 16:59	39	-3	-22	down
Meadow	7/25/2013 17:59	40	-4	-101	down
Meadow	7/25/2013 18:59	41	-5	-155	down
Meadow	7/25/2013 19:59	42	-7	-150	down
Meadow	7/25/2013 20:59	43	-10	-223	down
Meadow	7/25/2013 21:59	44	-4	-96	down
Meadow	7/21/2013 14:59	45	-19	-232	down
Meadow	7/21/2013 15:59	46	-3	-61	down
Meadow	7/21/2013 17:59	47	-13	-381	down
Meadow	7/21/2013 18:59	48	-15	-264	down
Meadow	7/21/2013 19:59	49	-17	-243	down
Meadow	7/22/2013 12:59	50	-2	-25	down
Meadow	7/22/2013 13:59	51	-7	-84	down
Meadow	7/22/2013 14:59	52	-2	-38	down
Meadow	7/22/2013 15:59	53	-18	-316	down
Meadow	7/22/2013 16:59	54	-26	-641	down
Meadow	7/22/2013 17:59	55	-24	-630	down
Meadow	7/22/2013 18:59	56	-12	-174	down
Meadow	7/22/2013 19:59	57	-6	-109	down
Meadow	7/22/2013 20:59	58	-14	-220	down
Meadow	7/23/2013 15:59	59	-3	-16	down
Meadow	7/23/2013 16:59	60	-4	-22	down
Meadow	7/23/2013 17:59	61	-1	-54	down
Meadow	7/23/2013 18:59	62	-13	-197	down
Meadow	7/23/2013 19:59	63	-4	-140	down
Meadow	7/28/2013 17:59	64	-2	-9	down
Meadow	7/28/2013 18:59	65	-12	-242	down
Meadow	7/28/2013 19:59	66	-36	-672	down
Meadow	7/28/2013 20:59	67	-8	-183	down
Meadow	7/28/2013 21:59	68	-31	-452	down
Meadow	7/28/2013 22:59	69	-10	-336	down
Meadow	7/30/2013 13:59	70	-7	-161	down
