# Supplementary material for: A time-lapse photography method for monitoring salmon (Oncorhynchus spp.) passage and abundance in streams
Source: PeerJ. 2016 Jun 14;4:e2120. doi: 10.7717/peerj.2120 (PMC4911955; doi:10.7717/peerj.2120)
Supplement: Supplemental Information 3 — Hourly aggregated time lapse salmon counts. [file peerj-04-2120-s003.csv]

stream	date	date_x	hour	up	down
Meadow	6/19/2013 0:59	41444.04097	0	0	0
Meadow	6/19/2013 1:59	41444.08264	1	0	0
Meadow	6/19/2013 2:59	41444.12431	2	0	0
Meadow	6/19/2013 3:59	41444.16597	3	0	0
Meadow	6/19/2013 4:59	41444.20764	4	0	0
Meadow	6/19/2013 5:59	41444.24931	5	0	0
Meadow	6/19/2013 6:59	41444.29097	6	0	0
Meadow	6/19/2013 7:59	41444.33264	7	0	0
Meadow	6/19/2013 8:59	41444.37431	8	0	0
Meadow	6/19/2013 9:59	41444.41597	9	0	0
Meadow	6/19/2013 10:59	41444.45764	10	0	0
Meadow	6/19/2013 11:59	41444.49931	11	0	0
Meadow	6/19/2013 12:59	41444.54097	12	0	0
Meadow	6/19/2013 13:59	41444.58264	13	0	0
Meadow	6/19/2013 14:59	41444.62431	14	0	0
Meadow	6/19/2013 15:59	41444.66597	15	0	0
Meadow	6/19/2013 16:59	41444.70764	16	0	0
Meadow	6/19/2013 17:59	41444.74931	17	0	0
Meadow	6/19/2013 18:59	41444.79097	18	0	0
Meadow	6/19/2013 19:59	41444.83264	19	0	0
Meadow	6/19/2013 20:59	41444.87431	20	0	0
Meadow	6/19/2013 21:59	41444.91597	21	0	0
Meadow	6/19/2013 22:59	41444.95764	22	0	0
Meadow	6/19/2013 23:59	41444.99931	23	0	0
Meadow	6/20/2013 0:59	41445.04097	0	0	0
Meadow	6/20/2013 1:59	41445.08264	1	0	0
Meadow	6/20/2013 2:59	41445.12431	2	0	0
Meadow	6/20/2013 3:59	41445.16597	3	0	0
Meadow	6/20/2013 4:59	41445.20764	4	0	0
Meadow	6/20/2013 5:59	41445.24931	5	0	0
Meadow	6/20/2013 6:59	41445.29097	6	0	0
Meadow	6/20/2013 7:59	41445.33264	7	0	0
Meadow	6/20/2013 8:59	41445.37431	8	0	0
Meadow	6/20/2013 9:59	41445.41597	9	0	0
Meadow	6/20/2013 10:59	41445.45764	10	0	0
Meadow	6/20/2013 11:59	41445.49931	11	0	0
Meadow	6/20/2013 12:59	41445.54097	12	0	0
Meadow	6/20/2013 13:59	41445.58264	13	0	0
Meadow	6/20/2013 14:59	41445.62431	14	0	0
Meadow	6/20/2013 15:59	41445.66597	15	0	0
Meadow	6/20/2013 16:59	41445.70764	16	0	0
Meadow	6/20/2013 17:59	41445.74931	17	0	0
Meadow	6/20/2013 18:59	41445.79097	18	0	0
Meadow	6/20/2013 19:59	41445.83264	19	0	0
Meadow	6/20/2013 20:59	41445.87431	20	0	0
Meadow	6/20/2013 21:59	41445.91597	21	0	0
Meadow	6/20/2013 22:59	41445.95764	22	0	0
Meadow	6/20/2013 23:59	41445.99931	23	0	0
Meadow	6/21/2013 0:59	41446.04097	0	0	0
Meadow	6/21/2013 1:59	41446.08264	1	0	0
Meadow	6/21/2013 2:59	41446.12431	2	0	0
Meadow	6/21/2013 3:59	41446.16597	3	0	0
Meadow	6/21/2013 4:59	41446.20764	4	0	0
Meadow	6/21/2013 5:59	41446.24931	5	0	0
Meadow	6/21/2013 6:59	41446.29097	6	0	0
Meadow	6/21/2013 7:59	41446.33264	7	0	0
Meadow	6/21/2013 8:59	41446.37431	8	0	0
Meadow	6/21/2013 9:59	41446.41597	9	0	0
Meadow	6/21/2013 10:59	41446.45764	10	0	0
Meadow	6/21/2013 11:59	41446.49931	11	0	0
Meadow	6/21/2013 12:59	41446.54097	12	0	0
Meadow	6/21/2013 13:59	41446.58264	13	0	0
Meadow	6/21/2013 14:59	41446.62431	14	0	0
Meadow	6/21/2013 15:59	41446.66597	15	0	0
Meadow	6/21/2013 16:59	41446.70764	16	0	0
Meadow	6/21/2013 17:59	41446.74931	17	0	0
Meadow	6/21/2013 18:59	41446.79097	18	0	0
Meadow	6/21/2013 19:59	41446.83264	19	0	0
Meadow	6/21/2013 20:59	41446.87431	20	0	0
Meadow	6/21/2013 21:59	41446.91597	21	0	0
Meadow	6/21/2013 22:59	41446.95764	22	0	0
Meadow	6/21/2013 23:59	41446.99931	23	0	0
Meadow	6/22/2013 0:59	41447.04097	0	0	0
Meadow	6/22/2013 1:59	41447.08264	1	0	0
Meadow	6/22/2013 2:59	41447.12431	2	0	0
Meadow	6/22/2013 3:59	41447.16597	3	0	0
Meadow	6/22/2013 4:59	41447.20764	4	0	0
Meadow	6/22/2013 5:59	41447.24931	5	0	0
Meadow	6/22/2013 6:59	41447.29097	6	0	0
Meadow	6/22/2013 7:59	41447.33264	7	0	0
Meadow	6/22/2013 8:59	41447.37431	8	0	0
Meadow	6/22/2013 9:59	41447.41597	9	0	0
Meadow	6/22/2013 10:59	41447.45764	10	0	0
Meadow	6/22/2013 11:59	41447.49931	11	0	0
Meadow	6/22/2013 12:59	41447.54097	12	0	0
Meadow	6/22/2013 13:59	41447.58264	13	0	0
Meadow	6/22/2013 14:59	41447.62431	14	0	0
Meadow	6/22/2013 15:59	41447.66597	15	0	0
Meadow	6/22/2013 16:59	41447.70764	16	0	0
Meadow	6/22/2013 17:59	41447.74931	17	0	0
Meadow	6/22/2013 18:59	41447.79097	18	0	0
Meadow	6/22/2013 19:59	41447.83264	19	0	0
Meadow	6/22/2013 20:59	41447.87431	20	0	0
Meadow	6/22/2013 21:59	41447.91597	21	0	0
Meadow	6/22/2013 22:59	41447.95764	22	0	0
Meadow	6/22/2013 23:59	41447.99931	23	0	0
Meadow	6/23/2013 0:59	41448.04097	0	0	0
Meadow	6/23/2013 1:59	41448.08264	1	0	0
Meadow	6/23/2013 2:59	41448.12431	2	0	0
Meadow	6/23/2013 3:59	41448.16597	3	0	0
Meadow	6/23/2013 4:59	41448.20764	4	0	0
Meadow	6/23/2013 5:59	41448.24931	5	0	0
Meadow	6/23/2013 6:59	41448.29097	6	0	0
Meadow	6/23/2013 7:59	41448.33264	7	0	0
Meadow	6/23/2013 8:59	41448.37431	8	0	0
Meadow	6/23/2013 9:59	41448.41597	9	0	0
Meadow	6/23/2013 10:59	41448.45764	10	0	0
Meadow	6/23/2013 11:59	41448.49931	11	0	0
Meadow	6/23/2013 12:59	41448.54097	12	0	0
Meadow	6/23/2013 13:59	41448.58264	13	0	0
Meadow	6/23/2013 14:59	41448.62431	14	0	0
Meadow	6/23/2013 15:59	41448.66597	15	0	0
Meadow	6/23/2013 16:59	41448.70764	16	0	0
Meadow	6/23/2013 17:59	41448.74931	17	0	0
Meadow	6/23/2013 18:59	41448.79097	18	0	0
Meadow	6/23/2013 19:59	41448.83264	19	0	0
Meadow	6/23/2013 20:59	41448.87431	20	0	0
Meadow	6/23/2013 21:59	41448.91597	21	0	0
Meadow	6/23/2013 22:59	41448.95764	22	0	0
Meadow	6/23/2013 23:59	41448.99931	23	0	0
Meadow	6/24/2013 0:59	41449.04097	0	0	0
Meadow	6/24/2013 1:59	41449.08264	1	0	0
Meadow	6/24/2013 2:59	41449.12431	2	0	0
Meadow	6/24/2013 3:59	41449.16597	3	0	0
Meadow	6/24/2013 4:59	41449.20764	4	0	0
Meadow	6/24/2013 5:59	41449.24931	5	0	0
Meadow	6/24/2013 6:59	41449.29097	6	0	0
Meadow	6/24/2013 7:59	41449.33264	7	0	0
Meadow	6/24/2013 8:59	41449.37431	8	0	0
Meadow	6/24/2013 9:59	41449.41597	9	0	0
Meadow	6/24/2013 10:59	41449.45764	10	0	0
Meadow	6/24/2013 11:59	41449.49931	11	0	0
Meadow	6/24/2013 12:59	41449.54097	12	0	0
Meadow	6/24/2013 13:59	41449.58264	13	0	0
Meadow	6/24/2013 14:59	41449.62431	14	0	0
Meadow	6/24/2013 15:59	41449.66597	15	6	0
Meadow	6/24/2013 16:59	41449.70764	16	71	6
Meadow	6/24/2013 17:59	41449.74931	17	1	39
Meadow	6/24/2013 18:59	41449.79097	18	0	0
Meadow	6/24/2013 19:59	41449.83264	19	0	0
Meadow	6/24/2013 20:59	41449.87431	20	0	0
Meadow	6/24/2013 21:59	41449.91597	21	0	0
Meadow	6/24/2013 22:59	41449.95764	22	0	0
Meadow	6/24/2013 23:59	41449.99931	23	0	0
Meadow	6/25/2013 0:59	41450.04097	0	0	0
Meadow	6/25/2013 1:59	41450.08264	1	0	0
Meadow	6/25/2013 2:59	41450.12431	2	0	0
Meadow	6/25/2013 3:59	41450.16597	3	0	0
Meadow	6/25/2013 4:59	41450.20764	4	0	0
Meadow	6/25/2013 5:59	41450.24931	5	0	0
Meadow	6/25/2013 6:59	41450.29097	6	0	0
Meadow	6/25/2013 7:59	41450.33264	7	0	0
Meadow	6/25/2013 8:59	41450.37431	8	0	0
Meadow	6/25/2013 9:59	41450.41597	9	0	0
Meadow	6/25/2013 10:59	41450.45764	10	0	0
Meadow	6/25/2013 11:59	41450.49931	11	0	0
Meadow	6/25/2013 12:59	41450.54097	12	0	0
Meadow	6/25/2013 13:59	41450.58264	13	0	0
Meadow	6/25/2013 14:59	41450.62431	14	0	0
Meadow	6/25/2013 15:59	41450.66597	15	0	0
Meadow	6/25/2013 16:59	41450.70764	16	0	0
Meadow	6/25/2013 17:59	41450.74931	17	0	0
Meadow	6/25/2013 18:59	41450.79097	18	0	0
Meadow	6/25/2013 19:59	41450.83264	19	0	0
Meadow	6/25/2013 20:59	41450.87431	20	0	0
Meadow	6/25/2013 21:59	41450.91597	21	0	0
Meadow	6/25/2013 22:59	41450.95764	22	0	0
Meadow	6/25/2013 23:59	41450.99931	23	0	0
Meadow	6/26/2013 0:59	41451.04097	0	0	0
Meadow	6/26/2013 1:59	41451.08264	1	0	0
Meadow	6/26/2013 2:59	41451.12431	2	0	0
Meadow	6/26/2013 3:59	41451.16597	3	0	0
Meadow	6/26/2013 4:59	41451.20764	4	0	0
Meadow	6/26/2013 5:59	41451.24931	5	0	0
Meadow	6/26/2013 6:59	41451.29097	6	0	0
Meadow	6/26/2013 7:59	41451.33264	7	0	0
Meadow	6/26/2013 8:59	41451.37431	8	0	0
Meadow	6/26/2013 9:59	41451.41597	9	0	0
Meadow	6/26/2013 10:59	41451.45764	10	0	0
Meadow	6/26/2013 11:59	41451.49931	11	0	0
Meadow	6/26/2013 12:59	41451.54097	12	0	0
Meadow	6/26/2013 13:59	41451.58264	13	0	0
Meadow	6/26/2013 14:59	41451.62431	14	0	0
Meadow	6/26/2013 15:59	41451.66597	15	0	0
Meadow	6/26/2013 16:59	41451.70764	16	0	0
Meadow	6/26/2013 17:59	41451.74931	17	0	0
Meadow	6/26/2013 18:59	41451.79097	18	0	0
Meadow	6/26/2013 19:59	41451.83264	19	0	0
Meadow	6/26/2013 20:59	41451.87431	20	0	0
Meadow	6/26/2013 21:59	41451.91597	21	0	0
Meadow	6/26/2013 22:59	41451.95764	22	0	0
Meadow	6/26/2013 23:59	41451.99931	23	0	0
Meadow	6/27/2013 0:59	41452.04097	0	0	0
Meadow	6/27/2013 1:59	41452.08264	1	0	0
Meadow	6/27/2013 2:59	41452.12431	2	0	0
Meadow	6/27/2013 3:59	41452.16597	3	0	0
Meadow	6/27/2013 4:59	41452.20764	4	0	0
Meadow	6/27/2013 5:59	41452.24931	5	0	0
Meadow	6/27/2013 6:59	41452.29097	6	0	0
Meadow	6/27/2013 7:59	41452.33264	7	0	0
Meadow	6/27/2013 8:59	41452.37431	8	0	0
Meadow	6/27/2013 9:59	41452.41597	9	0	0
Meadow	6/27/2013 10:59	41452.45764	10	0	0
Meadow	6/27/2013 11:59	41452.49931	11	0	0
Meadow	6/27/2013 12:59	41452.54097	12	0	0
Meadow	6/27/2013 13:59	41452.58264	13	0	0
Meadow	6/27/2013 14:59	41452.62431	14	0	0
Meadow	6/27/2013 15:59	41452.66597	15	0	0
Meadow	6/27/2013 16:59	41452.70764	16	0	0
Meadow	6/27/2013 17:59	41452.74931	17	0	0
Meadow	6/27/2013 18:59	41452.79097	18	0	0
Meadow	6/27/2013 19:59	41452.83264	19	0	0
Meadow	6/27/2013 20:59	41452.87431	20	0	0
Meadow	6/27/2013 21:59	41452.91597	21	0	0
Meadow	6/27/2013 22:59	41452.95764	22	0	0
Meadow	6/27/2013 23:59	41452.99931	23	0	0
Meadow	6/28/2013 0:59	41453.04097	0	0	0
Meadow	6/28/2013 1:59	41453.08264	1	0	0
Meadow	6/28/2013 2:59	41453.12431	2	1	0
Meadow	6/28/2013 3:59	41453.16597	3	42	1
Meadow	6/28/2013 4:59	41453.20764	4	4	5
Meadow	6/28/2013 5:59	41453.24931	5	0	0
Meadow	6/28/2013 6:59	41453.29097	6	0	0
Meadow	6/28/2013 7:59	41453.33264	7	6	0
Meadow	6/28/2013 8:59	41453.37431	8	1	0
Meadow	6/28/2013 9:59	41453.41597	9	0	0
Meadow	6/28/2013 10:59	41453.45764	10	0	0
Meadow	6/28/2013 11:59	41453.49931	11	0	0
Meadow	6/28/2013 12:59	41453.54097	12	0	0
Meadow	6/28/2013 13:59	41453.58264	13	19	1
Meadow	6/28/2013 14:59	41453.62431	14	65	1
Meadow	6/28/2013 15:59	41453.66597	15	86	4
Meadow	6/28/2013 16:59	41453.70764	16	87	1
Meadow	6/28/2013 17:59	41453.74931	17	56	28
Meadow	6/28/2013 18:59	41453.79097	18	7	59
Meadow	6/28/2013 19:59	41453.83264	19	7	8
Meadow	6/28/2013 20:59	41453.87431	20	5	5
Meadow	6/28/2013 21:59	41453.91597	21	1	5
Meadow	6/28/2013 22:59	41453.95764	22	1	3
Meadow	6/28/2013 23:59	41453.99931	23	1	3
Meadow	6/29/2013 0:59	41454.04097	0	4	5
Meadow	6/29/2013 1:59	41454.08264	1	1	2
Meadow	6/29/2013 2:59	41454.12431	2	0	4
Meadow	6/29/2013 3:59	41454.16597	3	0	0
Meadow	6/29/2013 4:59	41454.20764	4	1	1
Meadow	6/29/2013 5:59	41454.24931	5	0	1
Meadow	6/29/2013 6:59	41454.29097	6	0	0
Meadow	6/29/2013 7:59	41454.33264	7	0	1
Meadow	6/29/2013 8:59	41454.37431	8	1	1
Meadow	6/29/2013 9:59	41454.41597	9	1	1
Meadow	6/29/2013 10:59	41454.45764	10	1	0
Meadow	6/29/2013 11:59	41454.49931	11	1	0
Meadow	6/29/2013 12:59	41454.54097	12	1	2
Meadow	6/29/2013 13:59	41454.58264	13	1	0
Meadow	6/29/2013 14:59	41454.62431	14	0	0
Meadow	6/29/2013 15:59	41454.66597	15	4	0
Meadow	6/29/2013 16:59	41454.70764	16	2	1
Meadow	6/29/2013 17:59	41454.74931	17	0	1
Meadow	6/29/2013 18:59	41454.79097	18	1	0
Meadow	6/29/2013 19:59	41454.83264	19	0	1
Meadow	6/29/2013 20:59	41454.87431	20	0	0
Meadow	6/29/2013 21:59	41454.91597	21	1	1
Meadow	6/29/2013 22:59	41454.95764	22	0	0
Meadow	6/29/2013 23:59	41454.99931	23	0	0
Meadow	6/30/2013 0:59	41455.04097	0	0	1
Meadow	6/30/2013 1:59	41455.08264	1	0	0
Meadow	6/30/2013 2:59	41455.12431	2	0	0
Meadow	6/30/2013 3:59	41455.16597	3	0	0
Meadow	6/30/2013 4:59	41455.20764	4	0	0
Meadow	6/30/2013 5:59	41455.24931	5	0	0
Meadow	6/30/2013 6:59	41455.29097	6	0	1
Meadow	6/30/2013 7:59	41455.33264	7	0	0
Meadow	6/30/2013 8:59	41455.37431	8	0	0
Meadow	6/30/2013 9:59	41455.41597	9	0	0
Meadow	6/30/2013 10:59	41455.45764	10	0	0
Meadow	6/30/2013 11:59	41455.49931	11	1	0
Meadow	6/30/2013 12:59	41455.54097	12	0	0
Meadow	6/30/2013 13:59	41455.58264	13	3	0
Meadow	6/30/2013 14:59	41455.62431	14	1	0
Meadow	6/30/2013 15:59	41455.66597	15	0	1
Meadow	6/30/2013 16:59	41455.70764	16	0	0
Meadow	6/30/2013 17:59	41455.74931	17	0	0
Meadow	6/30/2013 18:59	41455.79097	18	0	0
Meadow	6/30/2013 19:59	41455.83264	19	1	0
Meadow	6/30/2013 20:59	41455.87431	20	2	0
Meadow	6/30/2013 21:59	41455.91597	21	1	0
Meadow	6/30/2013 22:59	41455.95764	22	0	0
Meadow	6/30/2013 23:59	41455.99931	23	0	0
Meadow	7/1/2013 0:59	41456.04097	0	0	0
Meadow	7/1/2013 1:59	41456.08264	1	0	0
Meadow	7/1/2013 2:59	41456.12431	2	0	0
Meadow	7/1/2013 3:59	41456.16597	3	0	1
Meadow	7/1/2013 4:59	41456.20764	4	0	0
Meadow	7/1/2013 5:59	41456.24931	5	1	0
Meadow	7/1/2013 6:59	41456.29097	6	0	0
Meadow	7/1/2013 7:59	41456.33264	7	0	0
Meadow	7/1/2013 8:59	41456.37431	8	0	0
Meadow	7/1/2013 9:59	41456.41597	9	0	0
Meadow	7/1/2013 10:59	41456.45764	10	1	0
Meadow	7/1/2013 11:59	41456.49931	11	0	0
Meadow	7/1/2013 12:59	41456.54097	12	1	0
Meadow	7/1/2013 13:59	41456.58264	13	1	0
Meadow	7/1/2013 14:59	41456.62431	14	0	1
Meadow	7/1/2013 15:59	41456.66597	15	0	0
Meadow	7/1/2013 16:59	41456.70764	16	0	0
Meadow	7/1/2013 17:59	41456.74931	17	0	0
Meadow	7/1/2013 18:59	41456.79097	18	0	0
Meadow	7/1/2013 19:59	41456.83264	19	0	1
Meadow	7/1/2013 20:59	41456.87431	20	0	0
Meadow	7/1/2013 21:59	41456.91597	21	0	1
Meadow	7/1/2013 22:59	41456.95764	22	0	1
Meadow	7/1/2013 23:59	41456.99931	23	0	0
Meadow	7/2/2013 0:59	41457.04097	0	0	0
Meadow	7/2/2013 1:59	41457.08264	1	0	0
Meadow	7/2/2013 2:59	41457.12431	2	0	0
Meadow	7/2/2013 3:59	41457.16597	3	0	0
Meadow	7/2/2013 4:59	41457.20764	4	0	0
Meadow	7/2/2013 5:59	41457.24931	5	0	1
Meadow	7/2/2013 6:59	41457.29097	6	0	1
Meadow	7/2/2013 7:59	41457.33264	7	0	0
Meadow	7/2/2013 8:59	41457.37431	8	0	0
Meadow	7/2/2013 9:59	41457.41597	9	0	1
Meadow	7/2/2013 10:59	41457.45764	10	0	0
Meadow	7/2/2013 11:59	41457.49931	11	0	0
Meadow	7/2/2013 12:59	41457.54097	12	0	0
Meadow	7/2/2013 13:59	41457.58264	13	0	0
Meadow	7/2/2013 14:59	41457.62431	14	0	2
Meadow	7/2/2013 15:59	41457.66597	15	0	0
Meadow	7/2/2013 16:59	41457.70764	16	0	0
Meadow	7/2/2013 17:59	41457.74931	17	0	1
Meadow	7/2/2013 18:59	41457.79097	18	0	0
Meadow	7/2/2013 19:59	41457.83264	19	0	0
Meadow	7/2/2013 20:59	41457.87431	20	0	0
Meadow	7/2/2013 21:59	41457.91597	21	0	0
Meadow	7/2/2013 22:59	41457.95764	22	0	0
Meadow	7/2/2013 23:59	41457.99931	23	0	0
Meadow	7/3/2013 0:59	41458.04097	0	0	0
Meadow	7/3/2013 1:59	41458.08264	1	0	0
Meadow	7/3/2013 2:59	41458.12431	2	0	0
Meadow	7/3/2013 3:59	41458.16597	3	0	0
Meadow	7/3/2013 4:59	41458.20764	4	0	0
Meadow	7/3/2013 5:59	41458.24931	5	0	0
Meadow	7/3/2013 6:59	41458.29097	6	0	0
Meadow	7/3/2013 7:59	41458.33264	7	0	0
Meadow	7/3/2013 8:59	41458.37431	8	0	0
Meadow	7/3/2013 9:59	41458.41597	9	0	0
Meadow	7/3/2013 10:59	41458.45764	10	0	0
Meadow	7/3/2013 11:59	41458.49931	11	0	0
Meadow	7/3/2013 12:59	41458.54097	12	0	0
Meadow	7/3/2013 13:59	41458.58264	13	0	0
Meadow	7/3/2013 14:59	41458.62431	14	0	0
Meadow	7/3/2013 15:59	41458.66597	15	0	0
Meadow	7/3/2013 16:59	41458.70764	16	0	0
Meadow	7/3/2013 17:59	41458.74931	17	0	0
Meadow	7/3/2013 18:59	41458.79097	18	0	0
Meadow	7/3/2013 19:59	41458.83264	19	0	0
Meadow	7/3/2013 20:59	41458.87431	20	0	0
Meadow	7/3/2013 21:59	41458.91597	21	0	0
Meadow	7/3/2013 22:59	41458.95764	22	0	0
Meadow	7/3/2013 23:59	41458.99931	23	0	0
Meadow	7/4/2013 0:59	41459.04097	0	0	0
Meadow	7/4/2013 1:59	41459.08264	1	0	0
Meadow	7/4/2013 2:59	41459.12431	2	0	0
Meadow	7/4/2013 3:59	41459.16597	3	0	0
Meadow	7/4/2013 4:59	41459.20764	4	0	0
Meadow	7/4/2013 5:59	41459.24931	5	0	0
Meadow	7/4/2013 6:59	41459.29097	6	0	0
Meadow	7/4/2013 7:59	41459.33264	7	0	0
Meadow	7/4/2013 8:59	41459.37431	8	0	0
Meadow	7/4/2013 9:59	41459.41597	9	0	0
Meadow	7/4/2013 10:59	41459.45764	10	0	0
Meadow	7/4/2013 11:59	41459.49931	11	0	0
Meadow	7/4/2013 12:59	41459.54097	12	1	1
Meadow	7/4/2013 13:59	41459.58264	13	54	1
Meadow	7/4/2013 14:59	41459.62431	14	184	17
Meadow	7/4/2013 15:59	41459.66597	15	14	137
Meadow	7/4/2013 16:59	41459.70764	16	2	5
Meadow	7/4/2013 17:59	41459.74931	17	9	9
Meadow	7/4/2013 18:59	41459.79097	18	0	3
Meadow	7/4/2013 19:59	41459.83264	19	0	0
Meadow	7/4/2013 20:59	41459.87431	20	0	0
Meadow	7/4/2013 21:59	41459.91597	21	0	0
Meadow	7/4/2013 22:59	41459.95764	22	0	0
Meadow	7/4/2013 23:59	41459.99931	23	0	0
Meadow	7/5/2013 0:59	41460.04097	0	0	0
Meadow	7/5/2013 1:59	41460.08264	1	0	0
Meadow	7/5/2013 2:59	41460.12431	2	0	1
Meadow	7/5/2013 3:59	41460.16597	3	0	0
Meadow	7/5/2013 4:59	41460.20764	4	0	1
Meadow	7/5/2013 5:59	41460.24931	5	0	0
Meadow	7/5/2013 6:59	41460.29097	6	0	0
Meadow	7/5/2013 7:59	41460.33264	7	0	0
Meadow	7/5/2013 8:59	41460.37431	8	0	0
Meadow	7/5/2013 9:59	41460.41597	9	0	0
Meadow	7/5/2013 10:59	41460.45764	10	0	0
Meadow	7/5/2013 11:59	41460.49931	11	0	0
Meadow	7/5/2013 12:59	41460.54097	12	0	0
Meadow	7/5/2013 13:59	41460.58264	13	0	0
Meadow	7/5/2013 14:59	41460.62431	14	0	0
Meadow	7/5/2013 15:59	41460.66597	15	0	0
Meadow	7/5/2013 16:59	41460.70764	16	0	0
Meadow	7/5/2013 17:59	41460.74931	17	0	0
Meadow	7/5/2013 18:59	41460.79097	18	0	0
Meadow	7/5/2013 19:59	41460.83264	19	0	0
Meadow	7/5/2013 20:59	41460.87431	20	0	0
Meadow	7/5/2013 21:59	41460.91597	21	0	0
Meadow	7/5/2013 22:59	41460.95764	22	0	0
Meadow	7/5/2013 23:59	41460.99931	23	0	0
Meadow	7/6/2013 0:59	41461.04097	0	0	0
Meadow	7/6/2013 1:59	41461.08264	1	0	0
Meadow	7/6/2013 2:59	41461.12431	2	0	0
Meadow	7/6/2013 3:59	41461.16597	3	0	0
Meadow	7/6/2013 4:59	41461.20764	4	0	0
Meadow	7/6/2013 5:59	41461.24931	5	0	0
Meadow	7/6/2013 6:59	41461.29097	6	0	0
Meadow	7/6/2013 7:59	41461.33264	7	0	0
Meadow	7/6/2013 8:59	41461.37431	8	0	0
Meadow	7/6/2013 9:59	41461.41597	9	0	0
Meadow	7/6/2013 10:59	41461.45764	10	0	0
Meadow	7/6/2013 11:59	41461.49931	11	0	0
Meadow	7/6/2013 12:59	41461.54097	12	17	0
Meadow	7/6/2013 13:59	41461.58264	13	44	48
Meadow	7/6/2013 14:59	41461.62431	14	10	0
Meadow	7/6/2013 15:59	41461.66597	15	42	30
Meadow	7/6/2013 16:59	41461.70764	16	47	0
Meadow	7/6/2013 17:59	41461.74931	17	21	2
Meadow	7/6/2013 18:59	41461.79097	18	10	8
Meadow	7/6/2013 19:59	41461.83264	19	3	9
Meadow	7/6/2013 20:59	41461.87431	20	5	2
Meadow	7/6/2013 21:59	41461.91597	21	3	2
Meadow	7/6/2013 22:59	41461.95764	22	0	2
Meadow	7/6/2013 23:59	41461.99931	23	1	3
Meadow	7/7/2013 0:59	41462.04097	0	2	1
Meadow	7/7/2013 1:59	41462.08264	1	0	0
Meadow	7/7/2013 2:59	41462.12431	2	0	0
Meadow	7/7/2013 3:59	41462.16597	3	0	0
Meadow	7/7/2013 4:59	41462.20764	4	9	2
Meadow	7/7/2013 5:59	41462.24931	5	1	0
Meadow	7/7/2013 6:59	41462.29097	6	1	0
Meadow	7/7/2013 7:59	41462.33264	7	0	0
Meadow	7/7/2013 8:59	41462.37431	8	1	0
Meadow	7/7/2013 9:59	41462.41597	9	0	0
Meadow	7/7/2013 10:59	41462.45764	10	2	0
Meadow	7/7/2013 11:59	41462.49931	11	0	0
Meadow	7/7/2013 12:59	41462.54097	12	2	0
Meadow	7/7/2013 13:59	41462.58264	13	0	0
Meadow	7/7/2013 14:59	41462.62431	14	2	3
Meadow	7/7/2013 15:59	41462.66597	15	0	0
Meadow	7/7/2013 16:59	41462.70764	16	11	8
Meadow	7/7/2013 17:59	41462.74931	17	5	1
Meadow	7/7/2013 18:59	41462.79097	18	1	2
Meadow	7/7/2013 19:59	41462.83264	19	1	2
Meadow	7/7/2013 20:59	41462.87431	20	0	4
Meadow	7/7/2013 21:59	41462.91597	21	2	0
Meadow	7/7/2013 22:59	41462.95764	22	0	1
Meadow	7/7/2013 23:59	41462.99931	23	0	0
Meadow	7/8/2013 0:59	41463.04097	0	0	0
Meadow	7/8/2013 1:59	41463.08264	1	2	0
Meadow	7/8/2013 2:59	41463.12431	2	1	0
Meadow	7/8/2013 3:59	41463.16597	3	0	0
Meadow	7/8/2013 4:59	41463.20764	4	0	0
Meadow	7/8/2013 5:59	41463.24931	5	0	0
Meadow	7/8/2013 6:59	41463.29097	6	0	0
Meadow	7/8/2013 7:59	41463.33264	7	6	0
Meadow	7/8/2013 8:59	41463.37431	8	8	2
Meadow	7/8/2013 9:59	41463.41597	9	21	5
Meadow	7/8/2013 10:59	41463.45764	10	1	0
Meadow	7/8/2013 11:59	41463.49931	11	0	0
Meadow	7/8/2013 12:59	41463.54097	12	0	3
Meadow	7/8/2013 13:59	41463.58264	13	0	0
Meadow	7/8/2013 14:59	41463.62431	14	3	0
Meadow	7/8/2013 15:59	41463.66597	15	50	5
Meadow	7/8/2013 16:59	41463.70764	16	18	6
Meadow	7/8/2013 17:59	41463.74931	17	4	2
Meadow	7/8/2013 18:59	41463.79097	18	2	1
Meadow	7/8/2013 19:59	41463.83264	19	2	2
Meadow	7/8/2013 20:59	41463.87431	20	1	0
Meadow	7/8/2013 21:59	41463.91597	21	0	0
Meadow	7/8/2013 22:59	41463.95764	22	0	0
Meadow	7/8/2013 23:59	41463.99931	23	0	0
Meadow	7/9/2013 0:59	41464.04097	0	0	0
Meadow	7/9/2013 1:59	41464.08264	1	0	0
Meadow	7/9/2013 2:59	41464.12431	2	1	1
Meadow	7/9/2013 3:59	41464.16597	3	0	1
Meadow	7/9/2013 4:59	41464.20764	4	0	0
Meadow	7/9/2013 5:59	41464.24931	5	13	0
Meadow	7/9/2013 6:59	41464.29097	6	29	15
Meadow	7/9/2013 7:59	41464.33264	7	2	1
Meadow	7/9/2013 8:59	41464.37431	8	0	1
Meadow	7/9/2013 9:59	41464.41597	9	0	0
Meadow	7/9/2013 10:59	41464.45764	10	0	0
Meadow	7/9/2013 11:59	41464.49931	11	0	1
Meadow	7/9/2013 12:59	41464.54097	12	16	4
Meadow	7/9/2013 13:59	41464.58264	13	15	7
Meadow	7/9/2013 14:59	41464.62431	14	208	4
Meadow	7/9/2013 15:59	41464.66597	15	112	39
Meadow	7/9/2013 16:59	41464.70764	16	109	65
Meadow	7/9/2013 17:59	41464.74931	17	48	29
Meadow	7/9/2013 18:59	41464.79097	18	6	9
Meadow	7/9/2013 19:59	41464.83264	19	4	8
Meadow	7/9/2013 20:59	41464.87431	20	22	15
Meadow	7/9/2013 21:59	41464.91597	21	11	11
Meadow	7/9/2013 22:59	41464.95764	22	12	9
Meadow	7/9/2013 23:59	41464.99931	23	8	6
Meadow	7/10/2013 0:59	41465.04097	0	72	1
Meadow	7/10/2013 1:59	41465.08264	1	52	16
Meadow	7/10/2013 2:59	41465.12431	2	29	34
Meadow	7/10/2013 3:59	41465.16597	3	14	8
Meadow	7/10/2013 4:59	41465.20764	4	11	3
Meadow	7/10/2013 5:59	41465.24931	5	24	6
Meadow	7/10/2013 6:59	41465.29097	6	3	6
Meadow	7/10/2013 7:59	41465.33264	7	3	9
Meadow	7/10/2013 8:59	41465.37431	8	2	7
Meadow	7/10/2013 9:59	41465.41597	9	7	4
Meadow	7/10/2013 10:59	41465.45764	10	16	13
Meadow	7/10/2013 11:59	41465.49931	11	14	20
Meadow	7/10/2013 12:59	41465.54097	12	24	13
Meadow	7/10/2013 13:59	41465.58264	13	98	3
Meadow	7/10/2013 14:59	41465.62431	14	78	14
Meadow	7/10/2013 15:59	41465.66597	15	37	6
Meadow	7/10/2013 16:59	41465.70764	16	31	15
Meadow	7/10/2013 17:59	41465.74931	17	28	7
Meadow	7/10/2013 18:59	41465.79097	18	6	12
Meadow	7/10/2013 19:59	41465.83264	19	2	12
Meadow	7/10/2013 20:59	41465.87431	20	7	7
Meadow	7/10/2013 21:59	41465.91597	21	2	8
Meadow	7/10/2013 22:59	41465.95764	22	1	9
Meadow	7/10/2013 23:59	41465.99931	23	4	19
Meadow	7/11/2013 0:59	41466.04097	0	9	8
Meadow	7/11/2013 1:59	41466.08264	1	12	3
Meadow	7/11/2013 2:59	41466.12431	2	12	1
Meadow	7/11/2013 3:59	41466.16597	3	1	2
Meadow	7/11/2013 4:59	41466.20764	4	4	2
Meadow	7/11/2013 5:59	41466.24931	5	5	5
Meadow	7/11/2013 6:59	41466.29097	6	1	6
Meadow	7/11/2013 7:59	41466.33264	7	3	0
Meadow	7/11/2013 8:59	41466.37431	8	2	3
Meadow	7/11/2013 9:59	41466.41597	9	0	2
Meadow	7/11/2013 10:59	41466.45764	10	8	3
Meadow	7/11/2013 11:59	41466.49931	11	13	3
Meadow	7/11/2013 12:59	41466.54097	12	20	4
Meadow	7/11/2013 13:59	41466.58264	13	5	5
Meadow	7/11/2013 14:59	41466.62431	14	27	5
Meadow	7/11/2013 15:59	41466.66597	15	19	12
Meadow	7/11/2013 16:59	41466.70764	16	31	7
Meadow	7/11/2013 17:59	41466.74931	17	30	14
Meadow	7/11/2013 18:59	41466.79097	18	12	4
Meadow	7/11/2013 19:59	41466.83264	19	4	11
Meadow	7/11/2013 20:59	41466.87431	20	10	5
Meadow	7/11/2013 21:59	41466.91597	21	14	6
Meadow	7/11/2013 22:59	41466.95764	22	5	5
Meadow	7/11/2013 23:59	41466.99931	23	6	8
Meadow	7/12/2013 0:59	41467.04097	0	11	8
Meadow	7/12/2013 1:59	41467.08264	1	25	8
Meadow	7/12/2013 2:59	41467.12431	2	31	2
Meadow	7/12/2013 3:59	41467.16597	3	11	9
Meadow	7/12/2013 4:59	41467.20764	4	5	8
Meadow	7/12/2013 5:59	41467.24931	5	2	10
Meadow	7/12/2013 6:59	41467.29097	6	3	3
Meadow	7/12/2013 7:59	41467.33264	7	5	3
Meadow	7/12/2013 8:59	41467.37431	8	6	4
Meadow	7/12/2013 9:59	41467.41597	9	0	3
Meadow	7/12/2013 10:59	41467.45764	10	6	3
Meadow	7/12/2013 11:59	41467.49931	11	6	5
Meadow	7/12/2013 12:59	41467.54097	12	2	3
Meadow	7/12/2013 13:59	41467.58264	13	25	8
Meadow	7/12/2013 14:59	41467.62431	14	10	3
Meadow	7/12/2013 15:59	41467.66597	15	9	7
Meadow	7/12/2013 16:59	41467.70764	16	2	8
Meadow	7/12/2013 17:59	41467.74931	17	7	3
Meadow	7/12/2013 18:59	41467.79097	18	1	5
Meadow	7/12/2013 19:59	41467.83264	19	6	3
Meadow	7/12/2013 20:59	41467.87431	20	2	4
Meadow	7/12/2013 21:59	41467.91597	21	1	3
Meadow	7/12/2013 22:59	41467.95764	22	3	7
Meadow	7/12/2013 23:59	41467.99931	23	3	4
Meadow	7/13/2013 0:59	41468.04097	0	19	6
Meadow	7/13/2013 1:59	41468.08264	1	30	6
Meadow	7/13/2013 2:59	41468.12431	2	22	2
Meadow	7/13/2013 3:59	41468.16597	3	7	2
Meadow	7/13/2013 4:59	41468.20764	4	6	2
Meadow	7/13/2013 5:59	41468.24931	5	4	2
Meadow	7/13/2013 6:59	41468.29097	6	0	2
Meadow	7/13/2013 7:59	41468.33264	7	3	6
Meadow	7/13/2013 8:59	41468.37431	8	2	3
Meadow	7/13/2013 9:59	41468.41597	9	1	3
Meadow	7/13/2013 10:59	41468.45764	10	1	3
Meadow	7/13/2013 11:59	41468.49931	11	9	2
Meadow	7/13/2013 12:59	41468.54097	12	11	4
Meadow	7/13/2013 13:59	41468.58264	13	13	0
Meadow	7/13/2013 14:59	41468.62431	14	4	6
Meadow	7/13/2013 15:59	41468.66597	15	2	1
Meadow	7/13/2013 16:59	41468.70764	16	2	1
Meadow	7/13/2013 17:59	41468.74931	17	4	1
Meadow	7/13/2013 18:59	41468.79097	18	4	1
Meadow	7/13/2013 19:59	41468.83264	19	2	4
Meadow	7/13/2013 20:59	41468.87431	20	2	3
Meadow	7/13/2013 21:59	41468.91597	21	5	1
Meadow	7/13/2013 22:59	41468.95764	22	4	2
Meadow	7/13/2013 23:59	41468.99931	23	5	6
Meadow	7/14/2013 0:59	41469.04097	0	6	4
Meadow	7/14/2013 1:59	41469.08264	1	36	3
Meadow	7/14/2013 2:59	41469.12431	2	40	9
Meadow	7/14/2013 3:59	41469.16597	3	22	5
Meadow	7/14/2013 4:59	41469.20764	4	8	6
Meadow	7/14/2013 5:59	41469.24931	5	3	7
Meadow	7/14/2013 6:59	41469.29097	6	2	3
Meadow	7/14/2013 7:59	41469.33264	7	1	1
Meadow	7/14/2013 8:59	41469.37431	8	1	2
Meadow	7/14/2013 9:59	41469.41597	9	2	3
Meadow	7/14/2013 10:59	41469.45764	10	0	1
Meadow	7/14/2013 11:59	41469.49931	11	6	5
Meadow	7/14/2013 12:59	41469.54097	12	3	2
Meadow	7/14/2013 13:59	41469.58264	13	4	2
Meadow	7/14/2013 14:59	41469.62431	14	1	1
Meadow	7/14/2013 15:59	41469.66597	15	1	1
Meadow	7/14/2013 16:59	41469.70764	16	1	4
Meadow	7/14/2013 17:59	41469.74931	17	2	1
Meadow	7/14/2013 18:59	41469.79097	18	0	0
Meadow	7/14/2013 19:59	41469.83264	19	4	0
Meadow	7/14/2013 20:59	41469.87431	20	2	1
Meadow	7/14/2013 21:59	41469.91597	21	1	2
Meadow	7/14/2013 22:59	41469.95764	22	1	1
Meadow	7/14/2013 23:59	41469.99931	23	3	1
Meadow	7/15/2013 0:59	41470.04097	0	1	0
Meadow	7/15/2013 1:59	41470.08264	1	3	0
Meadow	7/15/2013 2:59	41470.12431	2	6	0
Meadow	7/15/2013 3:59	41470.16597	3	3	1
Meadow	7/15/2013 4:59	41470.20764	4	3	3
Meadow	7/15/2013 5:59	41470.24931	5	3	3
Meadow	7/15/2013 6:59	41470.29097	6	2	4
Meadow	7/15/2013 7:59	41470.33264	7	0	1
Meadow	7/15/2013 8:59	41470.37431	8	2	2
Meadow	7/15/2013 9:59	41470.41597	9	1	1
Meadow	7/15/2013 10:59	41470.45764	10	1	1
Meadow	7/15/2013 11:59	41470.49931	11	0	0
Meadow	7/15/2013 12:59	41470.54097	12	3	1
Meadow	7/15/2013 13:59	41470.58264	13	5	1
Meadow	7/15/2013 14:59	41470.62431	14	5	0
Meadow	7/15/2013 15:59	41470.66597	15	12	0
Meadow	7/15/2013 16:59	41470.70764	16	18	3
Meadow	7/15/2013 17:59	41470.74931	17	13	5
Meadow	7/15/2013 18:59	41470.79097	18	7	3
Meadow	7/15/2013 19:59	41470.83264	19	4	1
Meadow	7/15/2013 20:59	41470.87431	20	1	0
Meadow	7/15/2013 21:59	41470.91597	21	4	2
Meadow	7/15/2013 22:59	41470.95764	22	2	1
Meadow	7/15/2013 23:59	41470.99931	23	2	0
Meadow	7/16/2013 0:59	41471.04097	0	1	1
Meadow	7/16/2013 1:59	41471.08264	1	2	1
Meadow	7/16/2013 2:59	41471.12431	2	2	1
Meadow	7/16/2013 3:59	41471.16597	3	2	2
Meadow	7/16/2013 4:59	41471.20764	4	3	0
Meadow	7/16/2013 5:59	41471.24931	5	2	1
Meadow	7/16/2013 6:59	41471.29097	6	3	1
Meadow	7/16/2013 7:59	41471.33264	7	1	0
Meadow	7/16/2013 8:59	41471.37431	8	0	0
Meadow	7/16/2013 9:59	41471.41597	9	0	0
Meadow	7/16/2013 10:59	41471.45764	10	2	0
Meadow	7/16/2013 11:59	41471.49931	11	2	1
Meadow	7/16/2013 12:59	41471.54097	12	3	0
Meadow	7/16/2013 13:59	41471.58264	13	4	0
Meadow	7/16/2013 14:59	41471.62431	14	4	1
Meadow	7/16/2013 15:59	41471.66597	15	2	1
Meadow	7/16/2013 16:59	41471.70764	16	1	1
Meadow	7/16/2013 17:59	41471.74931	17	1	1
Meadow	7/16/2013 18:59	41471.79097	18	1	0
Meadow	7/16/2013 19:59	41471.83264	19	1	1
Meadow	7/16/2013 20:59	41471.87431	20	2	1
Meadow	7/16/2013 21:59	41471.91597	21	0	0
Meadow	7/16/2013 22:59	41471.95764	22	3	0
Meadow	7/16/2013 23:59	41471.99931	23	0	0
Meadow	7/17/2013 0:59	41472.04097	0	1	0
Meadow	7/17/2013 1:59	41472.08264	1	1	0
Meadow	7/17/2013 2:59	41472.12431	2	2	0
Meadow	7/17/2013 3:59	41472.16597	3	0	0
Meadow	7/17/2013 4:59	41472.20764	4	0	0
Meadow	7/17/2013 5:59	41472.24931	5	1	3
Meadow	7/17/2013 6:59	41472.29097	6	0	1
Meadow	7/17/2013 7:59	41472.33264	7	0	0
Meadow	7/17/2013 8:59	41472.37431	8	0	0
Meadow	7/17/2013 9:59	41472.41597	9	2	0
Meadow	7/17/2013 10:59	41472.45764	10	3	0
Meadow	7/17/2013 11:59	41472.49931	11	3	0
Meadow	7/17/2013 12:59	41472.54097	12	0	0
Meadow	7/17/2013 13:59	41472.58264	13	2	0
Meadow	7/17/2013 14:59	41472.62431	14	9	0
Meadow	7/17/2013 15:59	41472.66597	15	17	5
Meadow	7/17/2013 16:59	41472.70764	16	5	1
Meadow	7/17/2013 17:59	41472.74931	17	4	2
Meadow	7/17/2013 18:59	41472.79097	18	1	2
Meadow	7/17/2013 19:59	41472.83264	19	0	2
Meadow	7/17/2013 20:59	41472.87431	20	1	0
Meadow	7/17/2013 21:59	41472.91597	21	1	1
Meadow	7/17/2013 22:59	41472.95764	22	1	0
Meadow	7/17/2013 23:59	41472.99931	23	0	0
Meadow	7/18/2013 0:59	41473.04097	0	0	0
Meadow	7/18/2013 1:59	41473.08264	1	0	0
Meadow	7/18/2013 2:59	41473.12431	2	0	0
Meadow	7/18/2013 3:59	41473.16597	3	0	1
Meadow	7/18/2013 4:59	41473.20764	4	0	1
Meadow	7/18/2013 5:59	41473.24931	5	0	0
Meadow	7/18/2013 6:59	41473.29097	6	0	1
Meadow	7/18/2013 7:59	41473.33264	7	0	1
Meadow	7/18/2013 8:59	41473.37431	8	1	1
Meadow	7/18/2013 9:59	41473.41597	9	1	0
Meadow	7/18/2013 10:59	41473.45764	10	3	0
Meadow	7/18/2013 11:59	41473.49931	11	5	0
Meadow	7/18/2013 12:59	41473.54097	12	12	1
Meadow	7/18/2013 13:59	41473.58264	13	24	1
Meadow	7/18/2013 14:59	41473.62431	14	38	5
Meadow	7/18/2013 15:59	41473.66597	15	24	8
Meadow	7/18/2013 16:59	41473.70764	16	16	5
Meadow	7/18/2013 17:59	41473.74931	17	17	12
Meadow	7/18/2013 18:59	41473.79097	18	10	6
Meadow	7/18/2013 19:59	41473.83264	19	0	4
Meadow	7/18/2013 20:59	41473.87431	20	0	17
Meadow	7/18/2013 21:59	41473.91597	21	2	8
Meadow	7/18/2013 22:59	41473.95764	22	3	1
Meadow	7/18/2013 23:59	41473.99931	23	3	5
Meadow	7/19/2013 0:59	41474.04097	0	11	1
Meadow	7/19/2013 1:59	41474.08264	1	10	1
Meadow	7/19/2013 2:59	41474.12431	2	2	2
Meadow	7/19/2013 3:59	41474.16597	3	2	0
Meadow	7/19/2013 4:59	41474.20764	4	2	3
Meadow	7/19/2013 5:59	41474.24931	5	1	3
Meadow	7/19/2013 6:59	41474.29097	6	6	3
Meadow	7/19/2013 7:59	41474.33264	7	0	0
Meadow	7/19/2013 8:59	41474.37431	8	2	1
Meadow	7/19/2013 9:59	41474.41597	9	1	3
Meadow	7/19/2013 10:59	41474.45764	10	12	4
Meadow	7/19/2013 11:59	41474.49931	11	20	4
Meadow	7/19/2013 12:59	41474.54097	12	17	10
Meadow	7/19/2013 13:59	41474.58264	13	1	1
Meadow	7/19/2013 14:59	41474.62431	14	4	1
Meadow	7/19/2013 15:59	41474.66597	15	4	1
Meadow	7/19/2013 16:59	41474.70764	16	10	1
Meadow	7/19/2013 17:59	41474.74931	17	6	1
Meadow	7/19/2013 18:59	41474.79097	18	2	7
Meadow	7/19/2013 19:59	41474.83264	19	2	5
Meadow	7/19/2013 20:59	41474.87431	20	2	0
Meadow	7/19/2013 21:59	41474.91597	21	3	3
Meadow	7/19/2013 22:59	41474.95764	22	0	1
Meadow	7/19/2013 23:59	41474.99931	23	4	2
Meadow	7/20/2013 0:59	41475.04097	0	1	3
Meadow	7/20/2013 1:59	41475.08264	1	2	6
Meadow	7/20/2013 2:59	41475.12431	2	0	2
Meadow	7/20/2013 3:59	41475.16597	3	0	2
Meadow	7/20/2013 4:59	41475.20764	4	1	0
Meadow	7/20/2013 5:59	41475.24931	5	2	2
Meadow	7/20/2013 6:59	41475.29097	6	0	0
Meadow	7/20/2013 7:59	41475.33264	7	0	0
Meadow	7/20/2013 8:59	41475.37431	8	2	2
Meadow	7/20/2013 9:59	41475.41597	9	0	0
Meadow	7/20/2013 10:59	41475.45764	10	9	1
Meadow	7/20/2013 11:59	41475.49931	11	9	3
Meadow	7/20/2013 12:59	41475.54097	12	6	1
Meadow	7/20/2013 13:59	41475.58264	13	17	1
Meadow	7/20/2013 14:59	41475.62431	14	19	19
Meadow	7/20/2013 15:59	41475.66597	15	46	3
Meadow	7/20/2013 16:59	41475.70764	16	10	12
Meadow	7/20/2013 17:59	41475.74931	17	13	13
Meadow	7/20/2013 18:59	41475.79097	18	11	15
Meadow	7/20/2013 19:59	41475.83264	19	7	17
Meadow	7/20/2013 20:59	41475.87431	20	1	4
Meadow	7/20/2013 21:59	41475.91597	21	1	4
Meadow	7/20/2013 22:59	41475.95764	22	4	3
Meadow	7/20/2013 23:59	41475.99931	23	17	0
Meadow	7/21/2013 0:59	41476.04097	0	18	5
Meadow	7/21/2013 1:59	41476.08264	1	12	6
Meadow	7/21/2013 2:59	41476.12431	2	1	4
Meadow	7/21/2013 3:59	41476.16597	3	5	1
Meadow	7/21/2013 4:59	41476.20764	4	5	5
Meadow	7/21/2013 5:59	41476.24931	5	1	6
Meadow	7/21/2013 6:59	41476.29097	6	1	0
Meadow	7/21/2013 7:59	41476.33264	7	3	1
Meadow	7/21/2013 8:59	41476.37431	8	5	0
Meadow	7/21/2013 9:59	41476.41597	9	0	2
Meadow	7/21/2013 10:59	41476.45764	10	2	1
Meadow	7/21/2013 11:59	41476.49931	11	14	1
Meadow	7/21/2013 12:59	41476.54097	12	41	2
Meadow	7/21/2013 13:59	41476.58264	13	72	7
Meadow	7/21/2013 14:59	41476.62431	14	43	2
Meadow	7/21/2013 15:59	41476.66597	15	15	18
Meadow	7/21/2013 16:59	41476.70764	16	14	26
Meadow	7/21/2013 17:59	41476.74931	17	9	24
Meadow	7/21/2013 18:59	41476.79097	18	2	12
Meadow	7/21/2013 19:59	41476.83264	19	1	6
Meadow	7/21/2013 20:59	41476.87431	20	8	14
Meadow	7/21/2013 21:59	41476.91597	21	3	7
Meadow	7/21/2013 22:59	41476.95764	22	2	4
Meadow	7/21/2013 23:59	41476.99931	23	5	4
Meadow	7/22/2013 0:59	41477.04097	0	6	4
Meadow	7/22/2013 1:59	41477.08264	1	2	1
Meadow	7/22/2013 2:59	41477.12431	2	2	0
Meadow	7/22/2013 3:59	41477.16597	3	0	0
Meadow	7/22/2013 4:59	41477.20764	4	0	0
Meadow	7/22/2013 5:59	41477.24931	5	3	2
Meadow	7/22/2013 6:59	41477.29097	6	2	5
Meadow	7/22/2013 7:59	41477.33264	7	2	0
Meadow	7/22/2013 8:59	41477.37431	8	3	0
Meadow	7/22/2013 9:59	41477.41597	9	2	1
Meadow	7/22/2013 10:59	41477.45764	10	2	2
Meadow	7/22/2013 11:59	41477.49931	11	1	0
Meadow	7/22/2013 12:59	41477.54097	12	6	2
Meadow	7/22/2013 13:59	41477.58264	13	6	3
Meadow	7/22/2013 14:59	41477.62431	14	9	4
Meadow	7/22/2013 15:59	41477.66597	15	20	3
Meadow	7/22/2013 16:59	41477.70764	16	33	4
Meadow	7/22/2013 17:59	41477.74931	17	30	1
Meadow	7/22/2013 18:59	41477.79097	18	12	13
Meadow	7/22/2013 19:59	41477.83264	19	18	4
Meadow	7/22/2013 20:59	41477.87431	20	3	4
Meadow	7/22/2013 21:59	41477.91597	21	1	2
Meadow	7/22/2013 22:59	41477.95764	22	2	5
Meadow	7/22/2013 23:59	41477.99931	23	2	16
Meadow	7/23/2013 0:59	41478.04097	0	3	5
Meadow	7/23/2013 1:59	41478.08264	1	2	2
Meadow	7/23/2013 2:59	41478.12431	2	0	2
Meadow	7/23/2013 3:59	41478.16597	3	0	1
Meadow	7/23/2013 4:59	41478.20764	4	1	0
Meadow	7/23/2013 5:59	41478.24931	5	2	1
Meadow	7/23/2013 6:59	41478.29097	6	1	1
Meadow	7/23/2013 7:59	41478.33264	7	0	3
Meadow	7/23/2013 8:59	41478.37431	8	0	0
Meadow	7/23/2013 9:59	41478.41597	9	0	0
Meadow	7/23/2013 10:59	41478.45764	10	4	0
Meadow	7/23/2013 11:59	41478.49931	11	8	0
Meadow	7/23/2013 12:59	41478.54097	12	7	2
Meadow	7/23/2013 13:59	41478.58264	13	17	4
Meadow	7/23/2013 14:59	41478.62431	14	14	1
Meadow	7/23/2013 15:59	41478.66597	15	2	1
Meadow	7/23/2013 16:59	41478.70764	16	10	2
Meadow	7/23/2013 17:59	41478.74931	17	9	0
Meadow	7/23/2013 18:59	41478.79097	18	13	0
Meadow	7/23/2013 19:59	41478.83264	19	4	7
Meadow	7/23/2013 20:59	41478.87431	20	1	4
Meadow	7/23/2013 21:59	41478.91597	21	0	3
Meadow	7/23/2013 22:59	41478.95764	22	3	5
Meadow	7/23/2013 23:59	41478.99931	23	3	3
Meadow	7/24/2013 0:59	41479.04097	0	1	5
Meadow	7/24/2013 1:59	41479.08264	1	2	4
Meadow	7/24/2013 2:59	41479.12431	2	3	2
Meadow	7/24/2013 3:59	41479.16597	3	0	2
Meadow	7/24/2013 4:59	41479.20764	4	1	0
Meadow	7/24/2013 5:59	41479.24931	5	1	1
Meadow	7/24/2013 6:59	41479.29097	6	2	1
Meadow	7/24/2013 7:59	41479.33264	7	0	1
Meadow	7/24/2013 8:59	41479.37431	8	0	0
Meadow	7/24/2013 9:59	41479.41597	9	0	0
Meadow	7/24/2013 10:59	41479.45764	10	3	0
Meadow	7/24/2013 11:59	41479.49931	11	4	3
Meadow	7/24/2013 12:59	41479.54097	12	14	0
Meadow	7/24/2013 13:59	41479.58264	13	11	3
Meadow	7/24/2013 14:59	41479.62431	14	8	0
Meadow	7/24/2013 15:59	41479.66597	15	2	1
Meadow	7/24/2013 16:59	41479.70764	16	17	3
Meadow	7/24/2013 17:59	41479.74931	17	11	4
Meadow	7/24/2013 18:59	41479.79097	18	7	5
Meadow	7/24/2013 19:59	41479.83264	19	2	7
Meadow	7/24/2013 20:59	41479.87431	20	1	10
Meadow	7/24/2013 21:59	41479.91597	21	0	4
Meadow	7/24/2013 22:59	41479.95764	22	1	1
Meadow	7/24/2013 23:59	41479.99931	23	1	2
Meadow	7/25/2013 0:59	41480.04097	0	3	0
Meadow	7/25/2013 1:59	41480.08264	1	2	4
Meadow	7/25/2013 2:59	41480.12431	2	1	1
Meadow	7/25/2013 3:59	41480.16597	3	0	1
Meadow	7/25/2013 4:59	41480.20764	4	0	0
Meadow	7/25/2013 5:59	41480.24931	5	1	0
Meadow	7/25/2013 6:59	41480.29097	6	1	0
Meadow	7/25/2013 7:59	41480.33264	7	2	0
Meadow	7/25/2013 8:59	41480.37431	8	4	0
Meadow	7/25/2013 9:59	41480.41597	9	2	0
Meadow	7/25/2013 10:59	41480.45764	10	1	2
Meadow	7/25/2013 11:59	41480.49931	11	3	0
Meadow	7/25/2013 12:59	41480.54097	12	12	2
Meadow	7/25/2013 13:59	41480.58264	13	31	4
Meadow	7/25/2013 14:59	41480.62431	14	15	2
Meadow	7/25/2013 15:59	41480.66597	15	6	10
Meadow	7/25/2013 16:59	41480.70764	16	3	6
Meadow	7/25/2013 17:59	41480.74931	17	2	1
Meadow	7/25/2013 18:59	41480.79097	18	2	9
Meadow	7/25/2013 19:59	41480.83264	19	0	4
Meadow	7/25/2013 20:59	41480.87431	20	3	8
Meadow	7/25/2013 21:59	41480.91597	21	0	2
Meadow	7/25/2013 22:59	41480.95764	22	0	3
Meadow	7/25/2013 23:59	41480.99931	23	0	6
Meadow	7/26/2013 0:59	41481.04097	0	3	1
Meadow	7/26/2013 1:59	41481.08264	1	1	5
Meadow	7/26/2013 2:59	41481.12431	2	0	0
Meadow	7/26/2013 3:59	41481.16597	3	0	0
Meadow	7/26/2013 4:59	41481.20764	4	0	0
Meadow	7/26/2013 5:59	41481.24931	5	0	1
Meadow	7/26/2013 6:59	41481.29097	6	0	0
Meadow	7/26/2013 7:59	41481.33264	7	1	1
Meadow	7/26/2013 8:59	41481.37431	8	0	0
Meadow	7/26/2013 9:59	41481.41597	9	0	0
Meadow	7/26/2013 10:59	41481.45764	10	0	0
Meadow	7/26/2013 11:59	41481.49931	11	0	0
Meadow	7/26/2013 12:59	41481.54097	12	1	0
Meadow	7/26/2013 13:59	41481.58264	13	5	2
Meadow	7/26/2013 14:59	41481.62431	14	4	1
Meadow	7/26/2013 15:59	41481.66597	15	2	2
Meadow	7/26/2013 16:59	41481.70764	16	0	0
Meadow	7/26/2013 17:59	41481.74931	17	0	1
Meadow	7/26/2013 18:59	41481.79097	18	1	3
Meadow	7/26/2013 19:59	41481.83264	19	0	2
Meadow	7/26/2013 20:59	41481.87431	20	3	0
Meadow	7/26/2013 21:59	41481.91597	21	0	0
Meadow	7/26/2013 22:59	41481.95764	22	0	0
Meadow	7/26/2013 23:59	41481.99931	23	0	0
Meadow	7/27/2013 0:59	41482.04097	0	0	0
Meadow	7/27/2013 1:59	41482.08264	1	0	0
Meadow	7/27/2013 2:59	41482.12431	2	0	0
Meadow	7/27/2013 3:59	41482.16597	3	0	0
Meadow	7/27/2013 4:59	41482.20764	4	0	0
Meadow	7/27/2013 5:59	41482.24931	5	0	0
Meadow	7/27/2013 6:59	41482.29097	6	0	0
Meadow	7/27/2013 7:59	41482.33264	7	0	0
Meadow	7/27/2013 8:59	41482.37431	8	0	0
Meadow	7/27/2013 9:59	41482.41597	9	5	1
Meadow	7/27/2013 10:59	41482.45764	10	5	3
Meadow	7/27/2013 11:59	41482.49931	11	1	1
Meadow	7/27/2013 12:59	41482.54097	12	5	2
Meadow	7/27/2013 13:59	41482.58264	13	8	4
Meadow	7/27/2013 14:59	41482.62431	14	6	1
Meadow	7/27/2013 15:59	41482.66597	15	6	0
Meadow	7/27/2013 16:59	41482.70764	16	15	1
Meadow	7/27/2013 17:59	41482.74931	17	36	2
Meadow	7/27/2013 18:59	41482.79097	18	30	12
Meadow	7/27/2013 19:59	41482.83264	19	11	36
Meadow	7/27/2013 20:59	41482.87431	20	9	8
Meadow	7/27/2013 21:59	41482.91597	21	3	31
Meadow	7/27/2013 22:59	41482.95764	22	1	10
Meadow	7/27/2013 23:59	41482.99931	23	0	4
Meadow	7/28/2013 0:59	41483.04097	0	0	0
Meadow	7/28/2013 1:59	41483.08264	1	0	0
Meadow	7/28/2013 2:59	41483.12431	2	0	1
Meadow	7/28/2013 3:59	41483.16597	3	0	0
Meadow	7/28/2013 4:59	41483.20764	4	0	0
Meadow	7/28/2013 5:59	41483.24931	5	0	0
Meadow	7/28/2013 6:59	41483.29097	6	0	0
Meadow	7/28/2013 7:59	41483.33264	7	0	0
Meadow	7/28/2013 8:59	41483.37431	8	0	0
Meadow	7/28/2013 9:59	41483.41597	9	3	0
Meadow	7/28/2013 10:59	41483.45764	10	3	0
Meadow	7/28/2013 11:59	41483.49931	11	1	0
Meadow	7/28/2013 12:59	41483.54097	12	0	0
Meadow	7/28/2013 13:59	41483.58264	13	2	0
Meadow	7/28/2013 14:59	41483.62431	14	0	0
Meadow	7/28/2013 15:59	41483.66597	15	0	0
Meadow	7/28/2013 16:59	41483.70764	16	0	0
Meadow	7/28/2013 17:59	41483.74931	17	1	0
Meadow	7/28/2013 18:59	41483.79097	18	0	0
Meadow	7/28/2013 19:59	41483.83264	19	0	0
Meadow	7/28/2013 20:59	41483.87431	20	0	0
Meadow	7/28/2013 21:59	41483.91597	21	0	0
Meadow	7/28/2013 22:59	41483.95764	22	0	0
Meadow	7/28/2013 23:59	41483.99931	23	0	0
Meadow	7/29/2013 0:59	41484.04097	0	0	1
Meadow	7/29/2013 1:59	41484.08264	1	0	0
Meadow	7/29/2013 2:59	41484.12431	2	0	0
Meadow	7/29/2013 3:59	41484.16597	3	0	0
Meadow	7/29/2013 4:59	41484.20764	4	0	0
Meadow	7/29/2013 5:59	41484.24931	5	0	0
Meadow	7/29/2013 6:59	41484.29097	6	0	0
Meadow	7/29/2013 7:59	41484.33264	7	0	0
Meadow	7/29/2013 8:59	41484.37431	8	0	0
Meadow	7/29/2013 9:59	41484.41597	9	0	0
Meadow	7/29/2013 10:59	41484.45764	10	0	0
Meadow	7/29/2013 11:59	41484.49931	11	0	0
Meadow	7/29/2013 12:59	41484.54097	12	0	0
Meadow	7/29/2013 13:59	41484.58264	13	20	7
Meadow	7/29/2013 14:59	41484.62431	14	2	1
Meadow	7/29/2013 15:59	41484.66597	15	0	1
Meadow	7/29/2013 16:59	41484.70764	16	0	0
Meadow	7/29/2013 17:59	41484.74931	17	0	0
Meadow	7/29/2013 18:59	41484.79097	18	0	0
Meadow	7/29/2013 19:59	41484.83264	19	0	0
Meadow	7/29/2013 20:59	41484.87431	20	0	0
Meadow	7/29/2013 21:59	41484.91597	21	0	0
Meadow	7/29/2013 22:59	41484.95764	22	0	0
Meadow	7/29/2013 23:59	41484.99931	23	0	0
Meadow	7/30/2013 0:59	41485.04097	0	0	1
Meadow	7/30/2013 1:59	41485.08264	1	0	0
Meadow	7/30/2013 2:59	41485.12431	2	0	0
Meadow	7/30/2013 3:59	41485.16597	3	0	0
Meadow	7/30/2013 4:59	41485.20764	4	0	0
Meadow	7/30/2013 5:59	41485.24931	5	0	0
Meadow	7/30/2013 6:59	41485.29097	6	0	0
Meadow	7/30/2013 7:59	41485.33264	7	0	0
Meadow	7/30/2013 8:59	41485.37431	8	5	0
Meadow	7/30/2013 9:59	41485.41597	9	2	0
Meadow	7/30/2013 10:59	41485.45764	10	2	0
Meadow	7/30/2013 11:59	41485.49931	11	0	0
Meadow	7/30/2013 12:59	41485.54097	12	2	0
Meadow	7/30/2013 13:59	41485.58264	13	8	0
Meadow	7/30/2013 14:59	41485.62431	14	17	0
Meadow	7/30/2013 15:59	41485.66597	15	32	0
Meadow	7/30/2013 16:59	41485.70764	16	41	0
Meadow	7/30/2013 17:59	41485.74931	17	16	16
Meadow	7/30/2013 18:59	41485.79097	18	5	5
Meadow	7/30/2013 19:59	41485.83264	19	8	2
Meadow	7/30/2013 20:59	41485.87431	20	3	2
Meadow	7/30/2013 21:59	41485.91597	21	0	2
Meadow	7/30/2013 22:59	41485.95764	22	1	3
Meadow	7/30/2013 23:59	41485.99931	23	0	6
Meadow	7/31/2013 0:59	41486.04097	0	1	1
Meadow	7/31/2013 1:59	41486.08264	1	0	0
Meadow	7/31/2013 2:59	41486.12431	2	0	0
Meadow	7/31/2013 3:59	41486.16597	3	1	1
Meadow	7/31/2013 4:59	41486.20764	4	0	2
Meadow	7/31/2013 5:59	41486.24931	5	2	0
Meadow	7/31/2013 6:59	41486.29097	6	0	0
Meadow	7/31/2013 7:59	41486.33264	7	0	0
Meadow	7/31/2013 8:59	41486.37431	8	1	0
Meadow	7/31/2013 9:59	41486.41597	9	1	0
Meadow	7/31/2013 10:59	41486.45764	10	1	0
Meadow	7/31/2013 11:59	41486.49931	11	0	0
Meadow	7/31/2013 12:59	41486.54097	12	0	1
Meadow	7/31/2013 13:59	41486.58264	13	1	0
Meadow	7/31/2013 14:59	41486.62431	14	2	3
Meadow	7/31/2013 15:59	41486.66597	15	0	1
Meadow	7/31/2013 16:59	41486.70764	16	2	0
Meadow	7/31/2013 17:59	41486.74931	17	1	0
Meadow	7/31/2013 18:59	41486.79097	18	0	0
Meadow	7/31/2013 19:59	41486.83264	19	0	2
Meadow	7/31/2013 20:59	41486.87431	20	0	1
Meadow	7/31/2013 21:59	41486.91597	21	0	1
Meadow	7/31/2013 22:59	41486.95764	22	0	0
Meadow	7/31/2013 23:59	41486.99931	23	0	2
Meadow	8/1/2013 0:59	41487.04097	0	0	0
Meadow	8/1/2013 1:59	41487.08264	1	1	0
Meadow	8/1/2013 2:59	41487.12431	2	0	1
Meadow	8/1/2013 3:59	41487.16597	3	0	0
Meadow	8/1/2013 4:59	41487.20764	4	2	0
Meadow	8/1/2013 5:59	41487.24931	5	0	0
Meadow	8/1/2013 6:59	41487.29097	6	0	2
Meadow	8/1/2013 7:59	41487.33264	7	0	0
Meadow	8/1/2013 8:59	41487.37431	8	0	0
Meadow	8/1/2013 9:59	41487.41597	9	0	0
Meadow	8/1/2013 10:59	41487.45764	10	0	1
Meadow	8/1/2013 11:59	41487.49931	11	0	0
Meadow	8/1/2013 12:59	41487.54097	12	0	0
Meadow	8/1/2013 13:59	41487.58264	13	1	0
Meadow	8/1/2013 14:59	41487.62431	14	0	0
Meadow	8/1/2013 15:59	41487.66597	15	0	0
Meadow	8/1/2013 16:59	41487.70764	16	0	0
Meadow	8/1/2013 17:59	41487.74931	17	1	0
Meadow	8/1/2013 18:59	41487.79097	18	0	0
Meadow	8/1/2013 19:59	41487.83264	19	0	0
Meadow	8/1/2013 20:59	41487.87431	20	0	0
Meadow	8/1/2013 21:59	41487.91597	21	0	0
Meadow	8/1/2013 22:59	41487.95764	22	0	0
Meadow	8/1/2013 23:59	41487.99931	23	0	0
Meadow	8/2/2013 0:59	41488.04097	0	0	0
Meadow	8/2/2013 1:59	41488.08264	1	0	0
Meadow	8/2/2013 2:59	41488.12431	2	1	0
Meadow	8/2/2013 3:59	41488.16597	3	0	0
Meadow	8/2/2013 4:59	41488.20764	4	0	0
Meadow	8/2/2013 5:59	41488.24931	5	0	0
Meadow	8/2/2013 6:59	41488.29097	6	0	0
Meadow	8/2/2013 7:59	41488.33264	7	0	0
Meadow	8/2/2013 8:59	41488.37431	8	0	0
Meadow	8/2/2013 9:59	41488.41597	9	0	0
Meadow	8/2/2013 10:59	41488.45764	10	1	0
Meadow	8/2/2013 11:59	41488.49931	11	27	0
Meadow	8/2/2013 12:59	41488.54097	12	27	0
Meadow	8/2/2013 13:59	41488.58264	13	3	4
Meadow	8/2/2013 14:59	41488.62431	14	5	1
Meadow	8/2/2013 15:59	41488.66597	15	2	0
Meadow	8/2/2013 16:59	41488.70764	16	2	2
Meadow	8/2/2013 17:59	41488.74931	17	0	1
Meadow	8/2/2013 18:59	41488.79097	18	1	0
Meadow	8/2/2013 19:59	41488.83264	19	0	1
Meadow	8/2/2013 20:59	41488.87431	20	0	5
Meadow	8/2/2013 21:59	41488.91597	21	1	0
Meadow	8/2/2013 22:59	41488.95764	22	1	1
Meadow	8/2/2013 23:59	41488.99931	23	0	3
Meadow	8/3/2013 0:59	41489.04097	0	2	0
Meadow	8/3/2013 1:59	41489.08264	1	0	0
Meadow	8/3/2013 2:59	41489.12431	2	2	2
Meadow	8/3/2013 3:59	41489.16597	3	0	0
Meadow	8/3/2013 4:59	41489.20764	4	0	0
Meadow	8/3/2013 5:59	41489.24931	5	0	0
Meadow	8/3/2013 6:59	41489.29097	6	2	0
Meadow	8/3/2013 7:59	41489.33264	7	0	1
Meadow	8/3/2013 8:59	41489.37431	8	0	0
Meadow	8/3/2013 9:59	41489.41597	9	1	0
Meadow	8/3/2013 10:59	41489.45764	10	0	0
Meadow	8/3/2013 11:59	41489.49931	11	2	0
Meadow	8/3/2013 12:59	41489.54097	12	3	0
Meadow	8/3/2013 13:59	41489.58264	13	2	0
Meadow	8/3/2013 14:59	41489.62431	14	0	0
Meadow	8/3/2013 15:59	41489.66597	15	1	0
Meadow	8/3/2013 16:59	41489.70764	16	0	1
Meadow	8/3/2013 17:59	41489.74931	17	2	0
Meadow	8/3/2013 18:59	41489.79097	18	0	0
Meadow	8/3/2013 19:59	41489.83264	19	0	0
Meadow	8/3/2013 20:59	41489.87431	20	0	0
Meadow	8/3/2013 21:59	41489.91597	21	0	0
Meadow	8/3/2013 22:59	41489.95764	22	0	0
Meadow	8/3/2013 23:59	41489.99931	23	0	0
Meadow	8/4/2013 0:59	41490.04097	0	0	0
Meadow	8/4/2013 1:59	41490.08264	1	0	0
Meadow	8/4/2013 2:59	41490.12431	2	0	0
Meadow	8/4/2013 3:59	41490.16597	3	0	0
Meadow	8/4/2013 4:59	41490.20764	4	0	0
Meadow	8/4/2013 5:59	41490.24931	5	0	0
Meadow	8/4/2013 6:59	41490.29097	6	0	0
Meadow	8/4/2013 7:59	41490.33264	7	0	0
Meadow	8/4/2013 8:59	41490.37431	8	0	0
Meadow	8/4/2013 9:59	41490.41597	9	0	0
Meadow	8/4/2013 10:59	41490.45764	10	0	0
Meadow	8/4/2013 11:59	41490.49931	11	0	0
Meadow	8/4/2013 12:59	41490.54097	12	0	1
Meadow	8/4/2013 13:59	41490.58264	13	0	0
Meadow	8/4/2013 14:59	41490.62431	14	0	1
Meadow	8/4/2013 15:59	41490.66597	15	0	0
Meadow	8/4/2013 16:59	41490.70764	16	0	1
Meadow	8/4/2013 17:59	41490.74931	17	0	2
Meadow	8/4/2013 18:59	41490.79097	18	1	0
Meadow	8/4/2013 19:59	41490.83264	19	1	2
Meadow	8/4/2013 20:59	41490.87431	20	0	0
Meadow	8/4/2013 21:59	41490.91597	21	0	0
Meadow	8/4/2013 22:59	41490.95764	22	0	0
Meadow	8/4/2013 23:59	41490.99931	23	0	0
Meadow	8/5/2013 0:59	41491.04097	0	0	1
Meadow	8/5/2013 1:59	41491.08264	1	0	0
Meadow	8/5/2013 2:59	41491.12431	2	4	0
Meadow	8/5/2013 3:59	41491.16597	3	1	1
Meadow	8/5/2013 4:59	41491.20764	4	0	0
Meadow	8/5/2013 5:59	41491.24931	5	0	0
Meadow	8/5/2013 6:59	41491.29097	6	0	0
Meadow	8/5/2013 7:59	41491.33264	7	0	0
Meadow	8/5/2013 8:59	41491.37431	8	0	0
Meadow	8/5/2013 9:59	41491.41597	9	0	0
Meadow	8/5/2013 10:59	41491.45764	10	1	0
Meadow	8/5/2013 11:59	41491.49931	11	0	0
Meadow	8/5/2013 12:59	41491.54097	12	1	0
Meadow	8/5/2013 13:59	41491.58264	13	13	0
Meadow	8/5/2013 14:59	41491.62431	14	0	6
Meadow	8/5/2013 15:59	41491.66597	15	0	2
Meadow	8/5/2013 16:59	41491.70764	16	1	2
Meadow	8/5/2013 17:59	41491.74931	17	0	2
Meadow	8/5/2013 18:59	41491.79097	18	1	0
Meadow	8/5/2013 19:59	41491.83264	19	0	0
Meadow	8/5/2013 20:59	41491.87431	20	0	0
Meadow	8/5/2013 21:59	41491.91597	21	0	0
Meadow	8/5/2013 22:59	41491.95764	22	0	0
Meadow	8/5/2013 23:59	41491.99931	23	0	0
Meadow	8/6/2013 0:59	41492.04097	0	0	0
Meadow	8/6/2013 1:59	41492.08264	1	0	1
Meadow	8/6/2013 2:59	41492.12431	2	1	0
Meadow	8/6/2013 3:59	41492.16597	3	0	0
Meadow	8/6/2013 4:59	41492.20764	4	0	0
Meadow	8/6/2013 5:59	41492.24931	5	0	0
Meadow	8/6/2013 6:59	41492.29097	6	0	0
Meadow	8/6/2013 7:59	41492.33264	7	0	0
Meadow	8/6/2013 8:59	41492.37431	8	0	0
Meadow	8/6/2013 9:59	41492.41597	9	0	0
Meadow	8/6/2013 10:59	41492.45764	10	0	0
Meadow	8/6/2013 11:59	41492.49931	11	1	0
Meadow	8/6/2013 12:59	41492.54097	12	0	0
Meadow	8/6/2013 13:59	41492.58264	13	2	0
Meadow	8/6/2013 14:59	41492.62431	14	1	0
Meadow	8/6/2013 15:59	41492.66597	15	0	0
Meadow	8/6/2013 16:59	41492.70764	16	0	0
Meadow	8/6/2013 17:59	41492.74931	17	0	0
Meadow	8/6/2013 18:59	41492.79097	18	0	0
Meadow	8/6/2013 19:59	41492.83264	19	0	1
Meadow	8/6/2013 20:59	41492.87431	20	0	0
Meadow	8/6/2013 21:59	41492.91597	21	0	0
Meadow	8/6/2013 22:59	41492.95764	22	0	0
Meadow	8/6/2013 23:59	41492.99931	23	0	0
Meadow	8/7/2013 0:59	41493.04097	0	0	0
Meadow	8/7/2013 1:59	41493.08264	1	1	0
Meadow	8/7/2013 2:59	41493.12431	2	0	0
Meadow	8/7/2013 3:59	41493.16597	3	1	0
Meadow	8/7/2013 4:59	41493.20764	4	0	0
Meadow	8/7/2013 5:59	41493.24931	5	0	0
Meadow	8/7/2013 6:59	41493.29097	6	0	0
Meadow	8/7/2013 7:59	41493.33264	7	0	0
Meadow	8/7/2013 8:59	41493.37431	8	0	0
Meadow	8/7/2013 9:59	41493.41597	9	0	0
Meadow	8/7/2013 10:59	41493.45764	10	0	0
Meadow	8/7/2013 11:59	41493.49931	11	0	0
Meadow	8/7/2013 12:59	41493.54097	12	0	0
Meadow	8/7/2013 13:59	41493.58264	13	0	0
Meadow	8/7/2013 14:59	41493.62431	14	0	0
Meadow	8/7/2013 15:59	41493.66597	15	0	0
Meadow	8/7/2013 16:59	41493.70764	16	0	0
Meadow	8/7/2013 17:59	41493.74931	17	0	0
Meadow	8/7/2013 18:59	41493.79097	18	0	0
Meadow	8/7/2013 19:59	41493.83264	19	0	0
Meadow	8/7/2013 20:59	41493.87431	20	0	1
Meadow	8/7/2013 21:59	41493.91597	21	0	1
Meadow	8/7/2013 22:59	41493.95764	22	0	0
Meadow	8/7/2013 23:59	41493.99931	23	0	0
Meadow	8/8/2013 0:59	41494.04097	0	0	0
Meadow	8/8/2013 1:59	41494.08264	1	0	0
Meadow	8/8/2013 2:59	41494.12431	2	0	0
Meadow	8/8/2013 3:59	41494.16597	3	0	0
Meadow	8/8/2013 4:59	41494.20764	4	0	0
Meadow	8/8/2013 5:59	41494.24931	5	0	0
Meadow	8/8/2013 6:59	41494.29097	6	0	0
Meadow	8/8/2013 7:59	41494.33264	7	0	0
Meadow	8/8/2013 8:59	41494.37431	8	0	0
Meadow	8/8/2013 9:59	41494.41597	9	0	0
Meadow	8/8/2013 10:59	41494.45764	10	0	0
Meadow	8/8/2013 11:59	41494.49931	11	0	0
Meadow	8/8/2013 12:59	41494.54097	12	0	0
Meadow	8/8/2013 13:59	41494.58264	13	0	0
Meadow	8/8/2013 14:59	41494.62431	14	0	0
Meadow	8/8/2013 15:59	41494.66597	15	0	0
Meadow	8/8/2013 16:59	41494.70764	16	0	0
Meadow	8/8/2013 17:59	41494.74931	17	0	0
Meadow	8/8/2013 18:59	41494.79097	18	0	0
Meadow	8/8/2013 19:59	41494.83264	19	0	0
Meadow	8/8/2013 20:59	41494.87431	20	0	0
Meadow	8/8/2013 21:59	41494.91597	21	0	0
Meadow	8/8/2013 22:59	41494.95764	22	1	0
Meadow	8/8/2013 23:59	41494.99931	23	0	0
Meadow	8/9/2013 0:59	41495.04097	0	2	2
Meadow	8/9/2013 1:59	41495.08264	1	5	0
Meadow	8/9/2013 2:59	41495.12431	2	0	0
Meadow	8/9/2013 3:59	41495.16597	3	1	0
Meadow	8/9/2013 4:59	41495.20764	4	0	0
Meadow	8/9/2013 5:59	41495.24931	5	0	1
Meadow	8/9/2013 6:59	41495.29097	6	0	0
Meadow	8/9/2013 7:59	41495.33264	7	0	0
Meadow	8/9/2013 8:59	41495.37431	8	0	0
Meadow	8/9/2013 9:59	41495.41597	9	0	0
Meadow	8/9/2013 10:59	41495.45764	10	0	0
Meadow	8/9/2013 11:59	41495.49931	11	0	0
Meadow	8/9/2013 12:59	41495.54097	12	1	0
Meadow	8/9/2013 13:59	41495.58264	13	0	0
Meadow	8/9/2013 14:59	41495.62431	14	0	0
Meadow	8/9/2013 15:59	41495.66597	15	0	0
Meadow	8/9/2013 16:59	41495.70764	16	1	0
Meadow	8/9/2013 17:59	41495.74931	17	0	0
Meadow	8/9/2013 18:59	41495.79097	18	0	0
Meadow	8/9/2013 19:59	41495.83264	19	0	0
Meadow	8/9/2013 20:59	41495.87431	20	0	0
Meadow	8/9/2013 21:59	41495.91597	21	1	1
Meadow	8/9/2013 22:59	41495.95764	22	0	0
Meadow	8/9/2013 23:59	41495.99931	23	0	0
Meadow	8/10/2013 0:59	41496.04097	0	0	0
Meadow	8/10/2013 1:59	41496.08264	1	0	0
Meadow	8/10/2013 2:59	41496.12431	2	1	0
Meadow	8/10/2013 3:59	41496.16597	3	0	0
Meadow	8/10/2013 4:59	41496.20764	4	0	0
Meadow	8/10/2013 5:59	41496.24931	5	0	0
Meadow	8/10/2013 6:59	41496.29097	6	0	0
Meadow	8/10/2013 7:59	41496.33264	7	0	0
Meadow	8/10/2013 8:59	41496.37431	8	0	0
Meadow	8/10/2013 9:59	41496.41597	9	0	0
Meadow	8/10/2013 10:59	41496.45764	10	0	1
Meadow	8/10/2013 11:59	41496.49931	11	0	0
Meadow	8/10/2013 12:59	41496.54097	12	0	0
Meadow	8/10/2013 13:59	41496.58264	13	0	0
Meadow	8/10/2013 14:59	41496.62431	14	0	0
Meadow	8/10/2013 15:59	41496.66597	15	0	1
Meadow	8/10/2013 16:59	41496.70764	16	0	0
Meadow	8/10/2013 17:59	41496.74931	17	0	0
Meadow	8/10/2013 18:59	41496.79097	18	0	0
Meadow	8/10/2013 19:59	41496.83264	19	0	0
Meadow	8/10/2013 20:59	41496.87431	20	0	0
Meadow	8/10/2013 21:59	41496.91597	21	0	0
Meadow	8/10/2013 22:59	41496.95764	22	0	1
Meadow	8/10/2013 23:59	41496.99931	23	0	0
Meadow	8/11/2013 0:59	41497.04097	0	0	0
Meadow	8/11/2013 1:59	41497.08264	1	0	0
Meadow	8/11/2013 2:59	41497.12431	2	0	0
Meadow	8/11/2013 3:59	41497.16597	3	0	0
Meadow	8/11/2013 4:59	41497.20764	4	0	0
Meadow	8/11/2013 5:59	41497.24931	5	0	0
Meadow	8/11/2013 6:59	41497.29097	6	0	0
Meadow	8/11/2013 7:59	41497.33264	7	0	0
Meadow	8/11/2013 8:59	41497.37431	8	0	0
Meadow	8/11/2013 9:59	41497.41597	9	0	0
Meadow	8/11/2013 10:59	41497.45764	10	0	0
Meadow	8/11/2013 11:59	41497.49931	11	0	0
Meadow	8/11/2013 12:59	41497.54097	12	0	0
Meadow	8/11/2013 13:59	41497.58264	13	0	0
Meadow	8/11/2013 14:59	41497.62431	14	0	0
Meadow	8/11/2013 15:59	41497.66597	15	0	0
Meadow	8/11/2013 16:59	41497.70764	16	0	0
Meadow	8/11/2013 17:59	41497.74931	17	0	1
Meadow	8/11/2013 18:59	41497.79097	18	0	0
Meadow	8/11/2013 19:59	41497.83264	19	1	0
Meadow	8/11/2013 20:59	41497.87431	20	0	0
Meadow	8/11/2013 21:59	41497.91597	21	0	0
Meadow	8/11/2013 22:59	41497.95764	22	0	0
Meadow	8/11/2013 23:59	41497.99931	23	0	0
Meadow	8/12/2013 0:59	41498.04097	0	0	0
Meadow	8/12/2013 1:59	41498.08264	1	0	0
Meadow	8/12/2013 2:59	41498.12431	2	0	0
Meadow	8/12/2013 3:59	41498.16597	3	0	0
Meadow	8/12/2013 4:59	41498.20764	4	0	0
Meadow	8/12/2013 5:59	41498.24931	5	0	0
Meadow	8/12/2013 6:59	41498.29097	6	0	0
Meadow	8/12/2013 7:59	41498.33264	7	0	0
Meadow	8/12/2013 8:59	41498.37431	8	0	0
Meadow	8/12/2013 9:59	41498.41597	9	0	0
Meadow	8/12/2013 10:59	41498.45764	10	0	0
Meadow	8/12/2013 11:59	41498.49931	11	0	0
Meadow	8/12/2013 12:59	41498.54097	12	0	0
Meadow	8/12/2013 13:59	41498.58264	13	0	0
Meadow	8/12/2013 14:59	41498.62431	14	0	0
Meadow	8/12/2013 15:59	41498.66597	15	0	0
Meadow	8/12/2013 16:59	41498.70764	16	0	0
Meadow	8/12/2013 17:59	41498.74931	17	1	0
Meadow	8/12/2013 18:59	41498.79097	18	0	0
Meadow	8/12/2013 19:59	41498.83264	19	0	0
Meadow	8/12/2013 20:59	41498.87431	20	1	0
Meadow	8/12/2013 21:59	41498.91597	21	0	0
Meadow	8/12/2013 22:59	41498.95764	22	0	0
Meadow	8/12/2013 23:59	41498.99931	23	0	0
Meadow	8/13/2013 0:59	41499.04097	0	1	0
Meadow	8/13/2013 1:59	41499.08264	1	0	0
Meadow	8/13/2013 2:59	41499.12431	2	0	0
Meadow	8/13/2013 3:59	41499.16597	3	0	0
Meadow	8/13/2013 4:59	41499.20764	4	0	0
Meadow	8/13/2013 5:59	41499.24931	5	0	0
Meadow	8/13/2013 6:59	41499.29097	6	0	0
Meadow	8/13/2013 7:59	41499.33264	7	0	0
Meadow	8/13/2013 8:59	41499.37431	8	0	0
Meadow	8/13/2013 9:59	41499.41597	9	0	0
Meadow	8/13/2013 10:59	41499.45764	10	0	0
Meadow	8/13/2013 11:59	41499.49931	11	0	0
Meadow	8/13/2013 12:59	41499.54097	12	0	0
Meadow	8/13/2013 13:59	41499.58264	13	0	0
Meadow	8/13/2013 14:59	41499.62431	14	0	0
Meadow	8/13/2013 15:59	41499.66597	15	0	0
Meadow	8/13/2013 16:59	41499.70764	16	0	0
Meadow	8/13/2013 17:59	41499.74931	17	0	0
Meadow	8/13/2013 18:59	41499.79097	18	0	0
Meadow	8/13/2013 19:59	41499.83264	19	0	0
Meadow	8/13/2013 20:59	41499.87431	20	0	0
Meadow	8/13/2013 21:59	41499.91597	21	1	0
Meadow	8/13/2013 22:59	41499.95764	22	0	0
Meadow	8/13/2013 23:59	41499.99931	23	1	0
Meadow	8/14/2013 0:59	41500.04097	0	0	0
Meadow	8/14/2013 1:59	41500.08264	1	0	0
Meadow	8/14/2013 2:59	41500.12431	2	0	0
Meadow	8/14/2013 3:59	41500.16597	3	0	0
Meadow	8/14/2013 4:59	41500.20764	4	0	0
Meadow	8/14/2013 5:59	41500.24931	5	0	0
Meadow	8/14/2013 6:59	41500.29097	6	0	0
Meadow	8/14/2013 7:59	41500.33264	7	0	0
Meadow	8/14/2013 8:59	41500.37431	8	0	0
Meadow	8/14/2013 9:59	41500.41597	9	0	0
Meadow	8/14/2013 10:59	41500.45764	10	0	0
Meadow	8/14/2013 11:59	41500.49931	11	0	0
Meadow	8/14/2013 12:59	41500.54097	12	0	0
Meadow	8/14/2013 13:59	41500.58264	13	0	0
Meadow	8/14/2013 14:59	41500.62431	14	0	0
Meadow	8/14/2013 15:59	41500.66597	15	0	0
Meadow	8/14/2013 16:59	41500.70764	16	0	0
Meadow	8/14/2013 17:59	41500.74931	17	0	0
Meadow	8/14/2013 18:59	41500.79097	18	0	0
Meadow	8/14/2013 19:59	41500.83264	19	0	0
Meadow	8/14/2013 20:59	41500.87431	20	0	0
Meadow	8/14/2013 21:59	41500.91597	21	0	0
Meadow	8/14/2013 22:59	41500.95764	22	0	0
Meadow	8/14/2013 23:59	41500.99931	23	0	0
Meadow	8/15/2013 0:59	41501.04097	0	0	0
Meadow	8/15/2013 1:59	41501.08264	1	0	0
Meadow	8/15/2013 2:59	41501.12431	2	0	0
Meadow	8/15/2013 3:59	41501.16597	3	0	0
Meadow	8/15/2013 4:59	41501.20764	4	0	0
Meadow	8/15/2013 5:59	41501.24931	5	0	0
Meadow	8/15/2013 6:59	41501.29097	6	0	0
Meadow	8/15/2013 7:59	41501.33264	7	0	0
Meadow	8/15/2013 8:59	41501.37431	8	0	0
Meadow	8/15/2013 9:59	41501.41597	9	0	0
Meadow	8/15/2013 10:59	41501.45764	10	0	0
Meadow	8/15/2013 11:59	41501.49931	11	0	0
Meadow	8/15/2013 12:59	41501.54097	12	0	0
Meadow	8/15/2013 13:59	41501.58264	13	0	0
Meadow	8/15/2013 14:59	41501.62431	14	0	0
Meadow	8/15/2013 15:59	41501.66597	15	0	0
Meadow	8/15/2013 16:59	41501.70764	16	0	0
Meadow	8/15/2013 17:59	41501.74931	17	0	0
Meadow	8/15/2013 18:59	41501.79097	18	0	0
Meadow	8/15/2013 19:59	41501.83264	19	0	0
Meadow	8/15/2013 20:59	41501.87431	20	0	0
Meadow	8/15/2013 21:59	41501.91597	21	0	0
Meadow	8/15/2013 22:59	41501.95764	22	0	0
Meadow	8/15/2013 23:59	41501.99931	23	0	0
Meadow	8/16/2013 0:59	41502.04097	0	0	0
Meadow	8/16/2013 1:59	41502.08264	1	0	0
Meadow	8/16/2013 2:59	41502.12431	2	0	0
Meadow	8/16/2013 3:59	41502.16597	3	0	0
Meadow	8/16/2013 4:59	41502.20764	4	0	0
Meadow	8/16/2013 5:59	41502.24931	5	0	0
Meadow	8/16/2013 6:59	41502.29097	6	0	0
Meadow	8/16/2013 7:59	41502.33264	7	0	0
Meadow	8/16/2013 8:59	41502.37431	8	0	0
Meadow	8/16/2013 9:59	41502.41597	9	0	0
Meadow	8/16/2013 10:59	41502.45764	10	0	0
Meadow	8/16/2013 11:59	41502.49931	11	0	0
Meadow	8/16/2013 12:59	41502.54097	12	1	0
Meadow	8/16/2013 13:59	41502.58264	13	0	0
Meadow	8/16/2013 14:59	41502.62431	14	0	0
Meadow	8/16/2013 15:59	41502.66597	15	0	0
Meadow	8/16/2013 16:59	41502.70764	16	0	0
Meadow	8/16/2013 17:59	41502.74931	17	0	0
Meadow	8/16/2013 18:59	41502.79097	18	0	0
Meadow	8/16/2013 19:59	41502.83264	19	0	0
Meadow	8/16/2013 20:59	41502.87431	20	0	0
Meadow	8/16/2013 21:59	41502.91597	21	0	0
Meadow	8/16/2013 22:59	41502.95764	22	0	0
Meadow	8/16/2013 23:59	41502.99931	23	0	0
Meadow	8/17/2013 0:59	41503.04097	0	0	0
Meadow	8/17/2013 1:59	41503.08264	1	0	0
Meadow	8/17/2013 2:59	41503.12431	2	0	0
Meadow	8/17/2013 3:59	41503.16597	3	0	0
Meadow	8/17/2013 4:59	41503.20764	4	0	0
Meadow	8/17/2013 5:59	41503.24931	5	0	0
Meadow	8/17/2013 6:59	41503.29097	6	0	0
Meadow	8/17/2013 7:59	41503.33264	7	0	0
Meadow	8/17/2013 8:59	41503.37431	8	0	0
Meadow	8/17/2013 9:59	41503.41597	9	0	0
Meadow	8/17/2013 10:59	41503.45764	10	0	0
Meadow	8/17/2013 11:59	41503.49931	11	0	0
Meadow	8/17/2013 12:59	41503.54097	12	0	0
Meadow	8/17/2013 13:59	41503.58264	13	0	0
Meadow	8/17/2013 14:59	41503.62431	14	0	0
Meadow	8/17/2013 15:59	41503.66597	15	0	0
Meadow	8/17/2013 16:59	41503.70764	16	0	0
Meadow	8/17/2013 17:59	41503.74931	17	0	0
Meadow	8/17/2013 18:59	41503.79097	18	0	0
Meadow	8/17/2013 19:59	41503.83264	19	0	0
Meadow	8/17/2013 20:59	41503.87431	20	0	0
Meadow	8/17/2013 21:59	41503.91597	21	0	0
Meadow	8/17/2013 22:59	41503.95764	22	0	0
Meadow	8/17/2013 23:59	41503.99931	23	0	0
Meadow	8/18/2013 0:59	41504.04097	0	0	0
Meadow	8/18/2013 1:59	41504.08264	1	0	0
Meadow	8/18/2013 2:59	41504.12431	2	0	0
Meadow	8/18/2013 3:59	41504.16597	3	0	0
Meadow	8/18/2013 4:59	41504.20764	4	0	0
Meadow	8/18/2013 5:59	41504.24931	5	0	0
Meadow	8/18/2013 6:59	41504.29097	6	0	0
Meadow	8/18/2013 7:59	41504.33264	7	0	0
Meadow	8/18/2013 8:59	41504.37431	8	0	0
Meadow	8/18/2013 9:59	41504.41597	9	0	0
Meadow	8/18/2013 10:59	41504.45764	10	0	0
Meadow	8/18/2013 11:59	41504.49931	11	0	0
Meadow	8/18/2013 12:59	41504.54097	12	0	0
Meadow	8/18/2013 13:59	41504.58264	13	0	0
Meadow	8/18/2013 14:59	41504.62431	14	0	0
Meadow	8/18/2013 15:59	41504.66597	15	0	0
Meadow	8/18/2013 16:59	41504.70764	16	0	0
Meadow	8/18/2013 17:59	41504.74931	17	0	0
Meadow	8/18/2013 18:59	41504.79097	18	0	0
Meadow	8/18/2013 19:59	41504.83264	19	0	0
Meadow	8/18/2013 20:59	41504.87431	20	0	0
Meadow	8/18/2013 21:59	41504.91597	21	0	0
Meadow	8/18/2013 22:59	41504.95764	22	0	0
Meadow	8/18/2013 23:59	41504.99931	23	0	0
Meadow	8/19/2013 0:59	41505.04097	0	0	0
Meadow	8/19/2013 1:59	41505.08264	1	0	0
Meadow	8/19/2013 2:59	41505.12431	2	0	0
Meadow	8/19/2013 3:59	41505.16597	3	0	0
Meadow	8/19/2013 4:59	41505.20764	4	0	0
Meadow	8/19/2013 5:59	41505.24931	5	0	0
Meadow	8/19/2013 6:59	41505.29097	6	0	0
Meadow	8/19/2013 7:59	41505.33264	7	0	0
Meadow	8/19/2013 8:59	41505.37431	8	0	0
Meadow	8/19/2013 9:59	41505.41597	9	0	0
Meadow	8/19/2013 10:59	41505.45764	10	0	0
Meadow	8/19/2013 11:59	41505.49931	11	0	0
Meadow	8/19/2013 12:59	41505.54097	12	0	0
Meadow	8/19/2013 13:59	41505.58264	13	0	0
Meadow	8/19/2013 14:59	41505.62431	14	0	0
Meadow	8/19/2013 15:59	41505.66597	15	0	0
Meadow	8/19/2013 16:59	41505.70764	16	0	0
Meadow	8/19/2013 17:59	41505.74931	17	0	0
Meadow	8/19/2013 18:59	41505.79097	18	0	0
Meadow	8/19/2013 19:59	41505.83264	19	0	0
Meadow	8/19/2013 20:59	41505.87431	20	0	0
Meadow	8/19/2013 21:59	41505.91597	21	0	0
Meadow	8/19/2013 22:59	41505.95764	22	0	0
Meadow	8/19/2013 23:59	41505.99931	23	0	0
Meadow	8/20/2013 0:59	41506.04097	0	0	0
Meadow	8/20/2013 1:59	41506.08264	1	0	0
Meadow	8/20/2013 2:59	41506.12431	2	0	0
Meadow	8/20/2013 3:59	41506.16597	3	0	0
Meadow	8/20/2013 4:59	41506.20764	4	0	0
Meadow	8/20/2013 5:59	41506.24931	5	0	0
Meadow	8/20/2013 6:59	41506.29097	6	0	0
Meadow	8/20/2013 7:59	41506.33264	7	0	0
Meadow	8/20/2013 8:59	41506.37431	8	0	0
Meadow	8/20/2013 9:59	41506.41597	9	0	0
Meadow	8/20/2013 10:59	41506.45764	10	0	0
Meadow	8/20/2013 11:59	41506.49931	11	0	0
Meadow	8/20/2013 12:59	41506.54097	12	0	0
Meadow	8/20/2013 13:59	41506.58264	13	0	0
Meadow	8/20/2013 14:59	41506.62431	14	0	0
Meadow	8/20/2013 15:59	41506.66597	15	0	0
Meadow	8/20/2013 16:59	41506.70764	16	0	0
Meadow	8/20/2013 17:59	41506.74931	17	0	0
Meadow	8/20/2013 18:59	41506.79097	18	0	0
Meadow	8/20/2013 19:59	41506.83264	19	0	0
Meadow	8/20/2013 20:59	41506.87431	20	0	0
Meadow	8/20/2013 21:59	41506.91597	21	0	0
Meadow	8/20/2013 22:59	41506.95764	22	0	0
Meadow	8/20/2013 23:59	41506.99931	23	0	0
Meadow	8/21/2013 0:59	41507.04097	0	0	0
Meadow	8/21/2013 1:59	41507.08264	1	0	0
Meadow	8/21/2013 2:59	41507.12431	2	0	0
Meadow	8/21/2013 3:59	41507.16597	3	0	0
Meadow	8/21/2013 4:59	41507.20764	4	0	0
Meadow	8/21/2013 5:59	41507.24931	5	0	0
Meadow	8/21/2013 6:59	41507.29097	6	0	0
Meadow	8/21/2013 7:59	41507.33264	7	0	0
Meadow	8/21/2013 8:59	41507.37431	8	0	0
Meadow	8/21/2013 9:59	41507.41597	9	0	0
Meadow	8/21/2013 10:59	41507.45764	10	0	0
Meadow	8/21/2013 11:59	41507.49931	11	0	0
Meadow	8/21/2013 12:59	41507.54097	12	0	0
Meadow	8/21/2013 13:59	41507.58264	13	0	0
Meadow	8/21/2013 14:59	41507.62431	14	0	0
Meadow	8/21/2013 15:59	41507.66597	15	0	0
Meadow	8/21/2013 16:59	41507.70764	16	0	0
Meadow	8/21/2013 17:59	41507.74931	17	0	0
Meadow	8/21/2013 18:59	41507.79097	18	0	0
Meadow	8/21/2013 19:59	41507.83264	19	0	0
Meadow	8/21/2013 20:59	41507.87431	20	0	0
Meadow	8/21/2013 21:59	41507.91597	21	0	0
Meadow	8/21/2013 22:59	41507.95764	22	0	0
Meadow	8/21/2013 23:59	41507.99931	23	0	0
Meadow	8/22/2013 0:59	41508.04097	0	0	0
Meadow	8/22/2013 1:59	41508.08264	1	0	0
Meadow	8/22/2013 2:59	41508.12431	2	0	0
Meadow	8/22/2013 3:59	41508.16597	3	0	0
Meadow	8/22/2013 4:59	41508.20764	4	0	0
Meadow	8/22/2013 5:59	41508.24931	5	0	0
Meadow	8/22/2013 6:59	41508.29097	6	0	0
Meadow	8/22/2013 7:59	41508.33264	7	0	0
Meadow	8/22/2013 8:59	41508.37431	8	0	0
Meadow	8/22/2013 9:59	41508.41597	9	0	0
Meadow	8/22/2013 10:59	41508.45764	10	0	0
Meadow	8/22/2013 11:59	41508.49931	11	0	0
Meadow	8/22/2013 12:59	41508.54097	12	0	0
Meadow	8/22/2013 13:59	41508.58264	13	0	0
Meadow	8/22/2013 14:59	41508.62431	14	0	0
Meadow	8/22/2013 15:59	41508.66597	15	0	0
Meadow	8/22/2013 16:59	41508.70764	16	0	0
Meadow	8/22/2013 17:59	41508.74931	17	0	0
Meadow	8/22/2013 18:59	41508.79097	18	0	0
Meadow	8/22/2013 19:59	41508.83264	19	0	0
Meadow	8/22/2013 20:59	41508.87431	20	0	0
Meadow	8/22/2013 21:59	41508.91597	21	0	0
Meadow	8/22/2013 22:59	41508.95764	22	0	0
Meadow	8/22/2013 23:59	41508.99931	23	0	0
Meadow	8/23/2013 0:59	41509.04097	0	0	0
Meadow	8/23/2013 1:59	41509.08264	1	0	0
Meadow	8/23/2013 2:59	41509.12431	2	0	0
Meadow	8/23/2013 3:59	41509.16597	3	0	0
Meadow	8/23/2013 4:59	41509.20764	4	0	0
Meadow	8/23/2013 5:59	41509.24931	5	0	0
Meadow	8/23/2013 6:59	41509.29097	6	0	0
Meadow	8/23/2013 7:59	41509.33264	7	0	0
Meadow	8/23/2013 8:59	41509.37431	8	0	0
Meadow	8/23/2013 9:59	41509.41597	9	0	0
Meadow	8/23/2013 10:59	41509.45764	10	0	0
Meadow	8/23/2013 11:59	41509.49931	11	0	0
Meadow	8/23/2013 12:59	41509.54097	12	0	0
Meadow	8/23/2013 13:59	41509.58264	13	0	0
Meadow	8/23/2013 14:59	41509.62431	14	0	0
Meadow	8/23/2013 15:59	41509.66597	15	0	0
Meadow	8/23/2013 16:59	41509.70764	16	0	0
Meadow	8/23/2013 17:59	41509.74931	17	0	0
Meadow	8/23/2013 18:59	41509.79097	18	0	0
Meadow	8/23/2013 19:59	41509.83264	19	0	0
Meadow	8/23/2013 20:59	41509.87431	20	0	0
Meadow	8/23/2013 21:59	41509.91597	21	0	0
Meadow	8/23/2013 22:59	41509.95764	22	0	0
Meadow	8/23/2013 23:59	41509.99931	23	0	0
Meadow	8/24/2013 0:59	41510.04097	0	0	0
Meadow	8/24/2013 1:59	41510.08264	1	0	0
Meadow	8/24/2013 2:59	41510.12431	2	0	0
Meadow	8/24/2013 3:59	41510.16597	3	0	0
Meadow	8/24/2013 4:59	41510.20764	4	0	0
Meadow	8/24/2013 5:59	41510.24931	5	0	0
Meadow	8/24/2013 6:59	41510.29097	6	0	0
Meadow	8/24/2013 7:59	41510.33264	7	0	0
Meadow	8/24/2013 8:59	41510.37431	8	0	0
Meadow	8/24/2013 9:59	41510.41597	9	0	0
Meadow	8/24/2013 10:59	41510.45764	10	0	0
Meadow	8/24/2013 11:59	41510.49931	11	0	0
Meadow	8/24/2013 12:59	41510.54097	12	0	0
Meadow	8/24/2013 13:59	41510.58264	13	0	0
Meadow	8/24/2013 14:59	41510.62431	14	0	0
Meadow	8/24/2013 15:59	41510.66597	15	0	0
Meadow	8/24/2013 16:59	41510.70764	16	0	0
Meadow	8/24/2013 17:58	41510.74861	17	0	0
Meadow	8/24/2013 18:58	41510.79028	18	0	0
Meadow	8/24/2013 19:58	41510.83194	19	0	0
Meadow	8/24/2013 20:58	41510.87361	20	0	0
Meadow	8/24/2013 21:58	41510.91528	21	0	0
Meadow	8/24/2013 22:58	41510.95694	22	0	0
Meadow	8/24/2013 23:58	41510.99861	23	0	0
Meadow	8/25/2013 0:58	41511.04028	0	0	0
Meadow	8/25/2013 1:58	41511.08194	1	0	0
Meadow	8/25/2013 2:58	41511.12361	2	0	0
Meadow	8/25/2013 3:58	41511.16528	3	0	0
Meadow	8/25/2013 4:58	41511.20694	4	0	0
Meadow	8/25/2013 5:58	41511.24861	5	0	0
Meadow	8/25/2013 6:58	41511.29028	6	0	0
Meadow	8/25/2013 7:58	41511.33194	7	0	0
Meadow	8/25/2013 8:58	41511.37361	8	0	0
Meadow	8/25/2013 9:58	41511.41528	9	0	0
Meadow	8/25/2013 10:58	41511.45694	10	0	0
Meadow	8/25/2013 11:58	41511.49861	11	0	0
Meadow	8/25/2013 12:58	41511.54028	12	0	0
Meadow	8/25/2013 13:58	41511.58194	13	0	0
Meadow	8/25/2013 14:58	41511.62361	14	0	0
Meadow	8/25/2013 15:58	41511.66528	15	0	0
Meadow	8/25/2013 16:58	41511.70694	16	0	0
Meadow	8/25/2013 17:58	41511.74861	17	0	0
Meadow	8/25/2013 18:58	41511.79028	18	0	0
Meadow	8/25/2013 19:58	41511.83194	19	0	0
Meadow	8/25/2013 20:58	41511.87361	20	0	0
Meadow	8/25/2013 21:58	41511.91528	21	0	0
Meadow	8/25/2013 22:58	41511.95694	22	0	0
Meadow	8/25/2013 23:58	41511.99861	23	0	0
Meadow	8/26/2013 0:58	41512.04028	0	0	0
Meadow	8/26/2013 1:58	41512.08194	1	0	0
Meadow	8/26/2013 2:58	41512.12361	2	0	0
Meadow	8/26/2013 3:58	41512.16528	3	0	0
Meadow	8/26/2013 4:58	41512.20694	4	0	0
Meadow	8/26/2013 5:58	41512.24861	5	0	0
Meadow	8/26/2013 6:58	41512.29028	6	0	0
Meadow	8/26/2013 7:58	41512.33194	7	0	0
Meadow	8/26/2013 8:58	41512.37361	8	0	0
Meadow	8/26/2013 9:58	41512.41528	9	0	0
Meadow	8/26/2013 10:58	41512.45694	10	0	0
Meadow	8/26/2013 11:58	41512.49861	11	0	0
Meadow	8/26/2013 12:58	41512.54028	12	0	0
Meadow	8/26/2013 13:58	41512.58194	13	0	0
Meadow	8/26/2013 14:58	41512.62361	14	0	0
Meadow	8/26/2013 15:58	41512.66528	15	0	0
Meadow	8/26/2013 16:58	41512.70694	16	0	0
Meadow	8/26/2013 17:58	41512.74861	17	0	0
Meadow	8/26/2013 18:58	41512.79028	18	0	0
Meadow	8/26/2013 19:58	41512.83194	19	0	0
Meadow	8/26/2013 20:58	41512.87361	20	0	0
Meadow	8/26/2013 21:58	41512.91528	21	0	0
Meadow	8/26/2013 22:58	41512.95694	22	0	0
Meadow	8/26/2013 23:58	41512.99861	23	0	0
Meadow	8/27/2013 0:58	41513.04028	0	0	0
Meadow	8/27/2013 1:58	41513.08194	1	0	0
Meadow	8/27/2013 2:58	41513.12361	2	0	0
Meadow	8/27/2013 3:58	41513.16528	3	0	0
Meadow	8/27/2013 4:58	41513.20694	4	0	0
Meadow	8/27/2013 5:58	41513.24861	5	0	0
Meadow	8/27/2013 6:58	41513.29028	6	0	0
Meadow	8/27/2013 7:58	41513.33194	7	0	0
Meadow	8/27/2013 8:58	41513.37361	8	0	0
Meadow	8/27/2013 9:58	41513.41528	9	0	0
Meadow	8/27/2013 10:58	41513.45694	10	0	0
Meadow	8/27/2013 11:58	41513.49861	11	0	0
Meadow	8/27/2013 12:58	41513.54028	12	0	0
Meadow	8/27/2013 13:58	41513.58194	13	0	0
Meadow	8/27/2013 14:58	41513.62361	14	0	0
Meadow	8/27/2013 15:58	41513.66528	15	0	0
Meadow	8/27/2013 16:58	41513.70694	16	0	0
Meadow	8/27/2013 17:58	41513.74861	17	0	0
Meadow	8/27/2013 18:58	41513.79028	18	0	0
Meadow	8/27/2013 19:58	41513.83194	19	0	0
Meadow	8/27/2013 20:58	41513.87361	20	0	0
Meadow	8/27/2013 21:58	41513.91528	21	0	0
Meadow	8/27/2013 22:58	41513.95694	22	0	0
Meadow	8/27/2013 23:58	41513.99861	23	0	0
Meadow	8/28/2013 0:58	41514.04028	0	0	0
Meadow	8/28/2013 1:58	41514.08194	1	0	0
Meadow	8/28/2013 2:58	41514.12361	2	0	0
Meadow	8/28/2013 3:58	41514.16528	3	0	0
Meadow	8/28/2013 4:58	41514.20694	4	0	0
Meadow	8/28/2013 5:58	41514.24861	5	0	0
Meadow	8/28/2013 6:58	41514.29028	6	0	0
Meadow	8/28/2013 7:58	41514.33194	7	0	0
Meadow	8/28/2013 8:58	41514.37361	8	0	0
Meadow	8/28/2013 9:58	41514.41528	9	0	0
Meadow	8/28/2013 10:58	41514.45694	10	0	0
Meadow	8/28/2013 11:58	41514.49861	11	0	0
Meadow	8/28/2013 12:58	41514.54028	12	0	0
Meadow	8/28/2013 13:58	41514.58194	13	0	0
Meadow	8/28/2013 14:58	41514.62361	14	0	0
Meadow	8/28/2013 15:58	41514.66528	15	0	0
Meadow	8/28/2013 16:58	41514.70694	16	0	0
Meadow	8/28/2013 17:58	41514.74861	17	0	0
Meadow	8/28/2013 18:58	41514.79028	18	0	0
Meadow	8/28/2013 19:58	41514.83194	19	0	0
Meadow	8/28/2013 20:58	41514.87361	20	0	0
Meadow	8/28/2013 21:58	41514.91528	21	0	0
Meadow	8/28/2013 22:58	41514.95694	22	0	0
Meadow	8/28/2013 23:58	41514.99861	23	0	0
Meadow	8/29/2013 0:58	41515.04028	0	0	0
Meadow	8/29/2013 1:58	41515.08194	1	0	0
Meadow	8/29/2013 2:58	41515.12361	2	0	0
Meadow	8/29/2013 3:58	41515.16528	3	0	0
Meadow	8/29/2013 4:58	41515.20694	4	0	0
Meadow	8/29/2013 5:58	41515.24861	5	0	0
Meadow	8/29/2013 6:58	41515.29028	6	0	0
Meadow	8/29/2013 7:58	41515.33194	7	0	0
Meadow	8/29/2013 8:58	41515.37361	8	0	0
Meadow	8/29/2013 9:58	41515.41528	9	0	0
Meadow	8/29/2013 10:58	41515.45694	10	0	0
Meadow	8/29/2013 11:58	41515.49861	11	0	0
Meadow	8/29/2013 12:58	41515.54028	12	0	0
Meadow	8/29/2013 13:58	41515.58194	13	0	0
Meadow	8/29/2013 14:58	41515.62361	14	0	0
Meadow	8/29/2013 15:58	41515.66528	15	0	0
Meadow	8/29/2013 16:58	41515.70694	16	0	0
Meadow	8/29/2013 17:58	41515.74861	17	0	0
Meadow	8/29/2013 18:58	41515.79028	18	0	0
Meadow	8/29/2013 19:58	41515.83194	19	0	0
Meadow	8/29/2013 20:58	41515.87361	20	0	0
Meadow	8/29/2013 21:58	41515.91528	21	0	0
Meadow	8/29/2013 22:58	41515.95694	22	0	0
Meadow	8/29/2013 23:58	41515.99861	23	0	0
Meadow	8/30/2013 0:58	41516.04028	0	0	0
Meadow	8/30/2013 1:58	41516.08194	1	0	0
Meadow	8/30/2013 2:58	41516.12361	2	0	0
Meadow	8/30/2013 3:58	41516.16528	3	0	0
Meadow	8/30/2013 4:58	41516.20694	4	0	0
Meadow	8/30/2013 5:58	41516.24861	5	0	0
Meadow	8/30/2013 6:58	41516.29028	6	0	0
Meadow	8/30/2013 7:58	41516.33194	7	0	0
Meadow	8/30/2013 8:58	41516.37361	8	0	0
Meadow	8/30/2013 9:58	41516.41528	9	0	0
Meadow	8/30/2013 10:58	41516.45694	10	0	0
Meadow	8/30/2013 11:58	41516.49861	11	0	0
Meadow	8/30/2013 12:58	41516.54028	12	0	0
Meadow	8/30/2013 13:58	41516.58194	13	0	0
Meadow	8/30/2013 14:58	41516.62361	14	0	0
Meadow	8/30/2013 15:58	41516.66528	15	0	0
Meadow	8/30/2013 16:58	41516.70694	16	0	0
Meadow	8/30/2013 17:58	41516.74861	17	0	0
Meadow	8/30/2013 18:58	41516.79028	18	0	0
Meadow	8/30/2013 19:58	41516.83194	19	0	0
Meadow	8/30/2013 20:58	41516.87361	20	0	0
Meadow	8/30/2013 21:58	41516.91528	21	0	0
Meadow	8/30/2013 22:58	41516.95694	22	0	0
Meadow	8/30/2013 23:58	41516.99861	23	0	0
Meadow	8/31/2013 0:58	41517.04028	0	0	0
Meadow	8/31/2013 1:58	41517.08194	1	0	0
Meadow	8/31/2013 2:58	41517.12361	2	0	0
Meadow	8/31/2013 3:58	41517.16528	3	0	0
Meadow	8/31/2013 4:58	41517.20694	4	0	0
Meadow	8/31/2013 5:58	41517.24861	5	0	0
Meadow	8/31/2013 6:58	41517.29028	6	0	0
Meadow	8/31/2013 7:58	41517.33194	7	0	0
Meadow	8/31/2013 8:58	41517.37361	8	0	0
Meadow	8/31/2013 9:58	41517.41528	9	0	0
Meadow	8/31/2013 10:58	41517.45694	10	0	0
Meadow	8/31/2013 11:58	41517.49861	11	0	0
Meadow	8/31/2013 12:58	41517.54028	12	0	0
Meadow	8/31/2013 13:58	41517.58194	13	0	0
Meadow	8/31/2013 14:58	41517.62361	14	0	0
Meadow	8/31/2013 15:58	41517.66528	15	0	0
Meadow	8/31/2013 16:58	41517.70694	16	0	0
Meadow	8/31/2013 17:58	41517.74861	17	0	0
Meadow	8/31/2013 18:58	41517.79028	18	0	0
Meadow	8/31/2013 19:58	41517.83194	19	0	0
Meadow	8/31/2013 20:58	41517.87361	20	0	0
Meadow	8/31/2013 21:58	41517.91528	21	0	0
Meadow	8/31/2013 22:58	41517.95694	22	0	0
Meadow	8/31/2013 23:58	41517.99861	23	0	0
Meadow	9/1/2013 0:58	41518.04028	0	0	0
Meadow	9/1/2013 1:58	41518.08194	1	0	0
Meadow	9/1/2013 2:58	41518.12361	2	0	0
Meadow	9/1/2013 3:58	41518.16528	3	0	0
Meadow	9/1/2013 4:58	41518.20694	4	0	0
Meadow	9/1/2013 5:58	41518.24861	5	0	0
Meadow	9/1/2013 6:58	41518.29028	6	0	0
Meadow	9/1/2013 7:58	41518.33194	7	0	0
Meadow	9/1/2013 8:58	41518.37361	8	0	0
Meadow	9/1/2013 9:58	41518.41528	9	0	0
Meadow	9/1/2013 10:58	41518.45694	10	0	0
Meadow	9/1/2013 11:58	41518.49861	11	0	0
Meadow	9/1/2013 12:58	41518.54028	12	0	0
Meadow	9/1/2013 13:58	41518.58194	13	0	0
Meadow	9/1/2013 14:58	41518.62361	14	0	0
Meadow	9/1/2013 15:58	41518.66528	15	0	0
Meadow	9/1/2013 16:58	41518.70694	16	0	0
Meadow	9/1/2013 17:58	41518.74861	17	0	0
Meadow	9/1/2013 18:58	41518.79028	18	0	0
Meadow	9/1/2013 19:58	41518.83194	19	0	0
Meadow	9/1/2013 20:58	41518.87361	20	0	0
Meadow	9/1/2013 21:58	41518.91528	21	0	0
Meadow	9/1/2013 22:58	41518.95694	22	0	0
Meadow	9/1/2013 23:58	41518.99861	23	0	0
Meadow	9/2/2013 0:58	41519.04028	0	0	0
Meadow	9/2/2013 1:58	41519.08194	1	0	0
Meadow	9/2/2013 2:58	41519.12361	2	0	0
Meadow	9/2/2013 3:58	41519.16528	3	0	0
Meadow	9/2/2013 4:58	41519.20694	4	0	0
Meadow	9/2/2013 5:58	41519.24861	5	0	0
Meadow	9/2/2013 6:58	41519.29028	6	0	0
Meadow	9/2/2013 7:58	41519.33194	7	0	0
Meadow	9/2/2013 8:58	41519.37361	8	0	0
Meadow	9/2/2013 9:58	41519.41528	9	0	0
Meadow	9/2/2013 10:58	41519.45694	10	0	0
Meadow	9/2/2013 11:58	41519.49861	11	0	0
Meadow	9/2/2013 12:58	41519.54028	12	0	0
Meadow	9/2/2013 13:58	41519.58194	13	0	0
Meadow	9/2/2013 14:58	41519.62361	14	0	0
Meadow	9/2/2013 15:58	41519.66528	15	0	0
Meadow	9/2/2013 16:58	41519.70694	16	0	0
Meadow	9/2/2013 17:58	41519.74861	17	0	0
Meadow	9/2/2013 18:58	41519.79028	18	0	0
Meadow	9/2/2013 19:58	41519.83194	19	0	0
Meadow	9/2/2013 20:58	41519.87361	20	0	0
Meadow	9/2/2013 21:58	41519.91528	21	0	0
Meadow	9/2/2013 22:58	41519.95694	22	0	0
Meadow	9/2/2013 23:58	41519.99861	23	0	0
Meadow	9/3/2013 0:58	41520.04028	0	0	0
Meadow	9/3/2013 1:58	41520.08194	1	0	0
Meadow	9/3/2013 2:58	41520.12361	2	0	0
Meadow	9/3/2013 3:58	41520.16528	3	0	0
Meadow	9/3/2013 4:58	41520.20694	4	0	0
Meadow	9/3/2013 5:58	41520.24861	5	0	0
Meadow	9/3/2013 6:58	41520.29028	6	0	0
Meadow	9/3/2013 7:58	41520.33194	7	0	0
Meadow	9/3/2013 8:58	41520.37361	8	0	0
Meadow	9/3/2013 9:58	41520.41528	9	0	0
Meadow	9/3/2013 10:58	41520.45694	10	0	0
Meadow	9/3/2013 11:58	41520.49861	11	0	0
Meadow	9/3/2013 12:58	41520.54028	12	0	0
Meadow	9/3/2013 13:58	41520.58194	13	0	0
Meadow	9/3/2013 14:58	41520.62361	14	0	0
Meadow	9/3/2013 15:58	41520.66528	15	0	0
Meadow	9/3/2013 16:58	41520.70694	16	0	0
Meadow	9/3/2013 17:58	41520.74861	17	0	0
Meadow	9/3/2013 18:58	41520.79028	18	0	0
Meadow	9/3/2013 19:58	41520.83194	19	0	0
Meadow	9/3/2013 20:58	41520.87361	20	0	0
Meadow	9/3/2013 21:58	41520.91528	21	0	0
Meadow	9/3/2013 22:58	41520.95694	22	0	0
Meadow	9/3/2013 23:58	41520.99861	23	0	0
Meadow	9/4/2013 0:58	41521.04028	0	0	0
Meadow	9/4/2013 1:58	41521.08194	1	0	0
Meadow	9/4/2013 2:58	41521.12361	2	0	0
Meadow	9/4/2013 3:58	41521.16528	3	0	0
Meadow	9/4/2013 4:58	41521.20694	4	0	0
Meadow	9/4/2013 5:58	41521.24861	5	0	0
Meadow	9/4/2013 6:58	41521.29028	6	0	0
Meadow	9/4/2013 7:58	41521.33194	7	0	0
Meadow	9/4/2013 8:58	41521.37361	8	0	0
Meadow	9/4/2013 9:58	41521.41528	9	0	0
Meadow	9/4/2013 10:58	41521.45694	10	0	0
Meadow	9/4/2013 11:58	41521.49861	11	0	0
Meadow	9/4/2013 12:58	41521.54028	12	0	0
Meadow	9/4/2013 13:58	41521.58194	13	0	0
Meadow	9/4/2013 14:58	41521.62361	14	0	0
Meadow	9/4/2013 15:58	41521.66528	15	0	0
Meadow	9/4/2013 16:58	41521.70694	16	0	0
Meadow	9/4/2013 17:58	41521.74861	17	0	0
Meadow	9/4/2013 18:58	41521.79028	18	0	0
Meadow	9/4/2013 19:58	41521.83194	19	0	0
Meadow	9/4/2013 20:58	41521.87361	20	0	0
Meadow	9/4/2013 21:58	41521.91528	21	0	0
Meadow	9/4/2013 22:58	41521.95694	22	0	0
Meadow	9/4/2013 23:58	41521.99861	23	0	0
Meadow	9/5/2013 0:58	41522.04028	0	0	0
Meadow	9/5/2013 1:58	41522.08194	1	0	0
Meadow	9/5/2013 2:58	41522.12361	2	0	0
Meadow	9/5/2013 3:58	41522.16528	3	0	0
Meadow	9/5/2013 4:58	41522.20694	4	0	0
Meadow	9/5/2013 5:58	41522.24861	5	0	0
Meadow	9/5/2013 6:58	41522.29028	6	0	0
Meadow	9/5/2013 7:58	41522.33194	7	0	0
Meadow	9/5/2013 8:58	41522.37361	8	0	0
Meadow	9/5/2013 9:58	41522.41528	9	0	0
Meadow	9/5/2013 10:58	41522.45694	10	0	0
Meadow	9/5/2013 11:58	41522.49861	11	0	0
Meadow	9/5/2013 12:58	41522.54028	12	0	0
Meadow	9/5/2013 13:58	41522.58194	13	0	0
Meadow	9/5/2013 14:58	41522.62361	14	0	0
Meadow	9/5/2013 15:58	41522.66528	15	0	0
Meadow	9/5/2013 16:58	41522.70694	16	0	0
Meadow	9/5/2013 17:58	41522.74861	17	0	0
Meadow	9/5/2013 18:58	41522.79028	18	0	0
Meadow	9/5/2013 19:58	41522.83194	19	0	0
Meadow	9/5/2013 20:58	41522.87361	20	0	0
Meadow	9/5/2013 21:58	41522.91528	21	0	0
Meadow	9/5/2013 22:58	41522.95694	22	0	0
Meadow	9/5/2013 23:58	41522.99861	23	0	0
Meadow	9/6/2013 0:58	41523.04028	0	0	0
Meadow	9/6/2013 1:58	41523.08194	1	0	0
Meadow	9/6/2013 2:58	41523.12361	2	0	0
Meadow	9/6/2013 3:58	41523.16528	3	0	0
Meadow	9/6/2013 4:58	41523.20694	4	0	0
Meadow	9/6/2013 5:58	41523.24861	5	0	0
Meadow	9/6/2013 6:58	41523.29028	6	0	0
Meadow	9/6/2013 7:58	41523.33194	7	0	0
Meadow	9/6/2013 8:58	41523.37361	8	0	0
Meadow	9/6/2013 9:58	41523.41528	9	0	0
Meadow	9/6/2013 10:58	41523.45694	10	0	0
Meadow	9/6/2013 11:58	41523.49861	11	0	0
Meadow	9/6/2013 12:58	41523.54028	12	0	0
Meadow	9/6/2013 13:58	41523.58194	13	0	0
Meadow	9/6/2013 14:58	41523.62361	14	0	0
Meadow	9/6/2013 15:58	41523.66528	15	0	0
Meadow	9/6/2013 16:58	41523.70694	16	0	0
Meadow	9/6/2013 17:58	41523.74861	17	0	0
Meadow	9/6/2013 18:58	41523.79028	18	0	0
Meadow	9/6/2013 19:58	41523.83194	19	0	0
Meadow	9/6/2013 20:58	41523.87361	20	0	0
Meadow	9/6/2013 21:58	41523.91528	21	0	0
Meadow	9/6/2013 22:58	41523.95694	22	0	0
Meadow	9/6/2013 23:58	41523.99861	23	0	0
Southeast	6/15/2014 15:58	40343.66528	15	0	0
Southeast	6/15/2014 16:58	40343.70694	16	0	0
Southeast	6/15/2014 17:58	40343.74861	17	0	0
Southeast	6/15/2014 18:58	40343.79028	18	0	0
Southeast	6/15/2014 19:58	40343.83194	19	0	0
Southeast	6/15/2014 20:58	40343.87361	20	0	0
Southeast	6/15/2014 21:58	40343.91528	21	0	0
Southeast	6/15/2014 22:58	40343.95694	22	0	0
Southeast	6/15/2014 23:58	40343.99861	23	0	0
Southeast	6/16/2014 0:58	40344.04028	0	0	0
Southeast	6/16/2014 1:58	40344.08194	1	0	0
Southeast	6/16/2014 2:58	40344.12361	2	0	0
Southeast	6/16/2014 3:58	40344.16528	3	0	0
Southeast	6/16/2014 4:58	40344.20694	4	0	0
Southeast	6/16/2014 5:58	40344.24861	5	0	0
Southeast	6/16/2014 6:58	40344.29028	6	0	0
Southeast	6/16/2014 7:58	40344.33194	7	0	0
Southeast	6/16/2014 8:58	40344.37361	8	0	0
Southeast	6/16/2014 9:58	40344.41528	9	0	0
Southeast	6/16/2014 10:58	40344.45694	10	0	0
Southeast	6/16/2014 11:58	40344.49861	11	0	0
Southeast	6/16/2014 12:58	40344.54028	12	0	0
Southeast	6/16/2014 13:58	40344.58194	13	0	0
Southeast	6/16/2014 14:58	40344.62361	14	0	0
Southeast	6/16/2014 15:58	40344.66528	15	0	0
Southeast	6/16/2014 16:58	40344.70694	16	0	0
Southeast	6/16/2014 17:58	40344.74861	17	0	0
Southeast	6/16/2014 18:58	40344.79028	18	0	0
Southeast	6/16/2014 19:58	40344.83194	19	0	0
Southeast	6/16/2014 20:58	40344.87361	20	0	0
Southeast	6/16/2014 21:58	40344.91528	21	0	0
Southeast	6/16/2014 22:58	40344.95694	22	0	0
Southeast	6/16/2014 23:58	40344.99861	23	0	0
Southeast	6/17/2014 0:58	40345.04028	0	0	0
Southeast	6/17/2014 1:58	40345.08194	1	0	0
Southeast	6/17/2014 2:58	40345.12361	2	0	0
Southeast	6/17/2014 3:58	40345.16528	3	0	0
Southeast	6/17/2014 4:58	40345.20694	4	0	0
Southeast	6/17/2014 5:58	40345.24861	5	0	0
Southeast	6/17/2014 6:58	40345.29028	6	0	0
Southeast	6/17/2014 7:58	40345.33194	7	0	0
Southeast	6/17/2014 8:58	40345.37361	8	0	0
Southeast	6/17/2014 9:58	40345.41528	9	0	0
Southeast	6/17/2014 10:58	40345.45694	10	0	0
Southeast	6/17/2014 11:58	40345.49861	11	0	0
Southeast	6/17/2014 12:58	40345.54028	12	0	0
Southeast	6/17/2014 13:58	40345.58194	13	0	0
Southeast	6/17/2014 14:58	40345.62361	14	0	0
Southeast	6/17/2014 15:58	40345.66528	15	0	0
Southeast	6/17/2014 16:58	40345.70694	16	0	0
Southeast	6/17/2014 17:58	40345.74861	17	0	0
Southeast	6/17/2014 18:58	40345.79028	18	0	0
Southeast	6/17/2014 19:58	40345.83194	19	0	0
Southeast	6/17/2014 20:58	40345.87361	20	0	0
Southeast	6/17/2014 21:58	40345.91528	21	0	0
Southeast	6/17/2014 22:58	40345.95694	22	0	0
Southeast	6/17/2014 23:58	40345.99861	23	0	0
Southeast	6/18/2014 0:58	40346.04028	0	0	0
Southeast	6/18/2014 1:58	40346.08194	1	0	0
Southeast	6/18/2014 2:58	40346.12361	2	0	0
Southeast	6/18/2014 3:58	40346.16528	3	0	0
Southeast	6/18/2014 4:58	40346.20694	4	0	0
Southeast	6/18/2014 5:58	40346.24861	5	0	0
Southeast	6/18/2014 6:58	40346.29028	6	0	0
Southeast	6/18/2014 7:58	40346.33194	7	0	0
Southeast	6/18/2014 8:58	40346.37361	8	0	0
Southeast	6/18/2014 9:58	40346.41528	9	0	0
Southeast	6/18/2014 10:58	40346.45694	10	0	0
Southeast	6/18/2014 11:58	40346.49861	11	0	0
Southeast	6/18/2014 12:58	40346.54028	12	0	0
Southeast	6/18/2014 13:58	40346.58194	13	0	0
Southeast	6/18/2014 14:58	40346.62361	14	0	0
Southeast	6/18/2014 15:58	40346.66528	15	0	0
Southeast	6/18/2014 16:58	40346.70694	16	0	0
Southeast	6/18/2014 17:58	40346.74861	17	0	0
Southeast	6/18/2014 18:58	40346.79028	18	0	0
Southeast	6/18/2014 19:58	40346.83194	19	0	0
Southeast	6/18/2014 20:58	40346.87361	20	0	0
Southeast	6/18/2014 21:58	40346.91528	21	0	0
[truncated: 1,907 more rows]
